# Supplementary material for: Geospatial variation and risk factors for malnutrition among postpartum women in rural Bangladesh
Source: PLOS Glob Public Health. 2026 Feb 6;6(2):e0005726. doi: 10.1371/journal.pgph.0005726 (PMC12880669; doi:10.1371/journal.pgph.0005726)
Supplement: S1 Data — (XLSX) [file pgph.0005726.s002.xlsx]

## Sheet: Sheet1
kidid	age_cat	tot_people_cat	height	m3weight	m6weight	m3bmi	m6bmi	fdpsrtotbirth	mat_edu_cat1	mat_occ_cat	m6season6	m6fs_cat	lsi	healthy_dd1_foods	dd3_unhealthy	avail_market_1600	avail_variety_400	avail_variety_1600	access_market	access_variety	m6ramwk
0001	25-30	5-7	143.367	51.2	54.2	24.9099918420858	26.3696	2	No Schooling	No paid work	Early Monsoon	1	-0.529605785780224	7	0	10	10	75	768.87550944459	120.465415625284	0
0002	30-35	5-7	153.433	59.5	59.7	25.2742062589507	25.3592	3	Class 1-9	Own business	Spring	1	1.16186270256791	11	1	0	6	71	1784.58952078112	101.665283368371	0
0003	30-35	<=4	151.567	59.5	64.3	25.9005846083587	27.99	2	No Schooling	Own business	Early Monsoon	0	-0.911734284191785	12	0	7	5	74	689.901429530486	246.94556725977	0
0004	25-30	<=4	144.767	39	37.5	18.609189472246	17.8935	2	Class 1-9	Own business	Early Monsoon	0	-0.569602966647091	7	0	9	5	77	918.601114822531	78.8662451099637	0
0005	25-30	<=4	147.333	38.8	37.7	17.8743268974837	17.3676	2	Class 1-9	Own business	Early Monsoon	0	-0.0199191389107601	9	1	4	2	53	525.894235559991	251.603458312245	0
0006	30-35	<=4	142.067	38.1	36.7	18.8773311494572	18.1837	2	Class 1-9	No paid work	Early Monsoon	1	-0.776996810754847	7	0	8	5	58	85.144195550064	103.89377007452	0
0007	>=35	<=4	157.4	59.6	57.5	24.0567416192932	23.2091	2	11 years +	Private service	Spring	0	-0.300467848015465	21	1	8	4	54	569.64219712105	198.467349805835	0
0008	>=35	5-7	148.033	54.4	56	24.8244630074685	25.5546	3	Class 1-9	Own business	Early Monsoon	1	1.28828384466458	17	1	16	5	78	334.032749584931	83.7999722093408	0
0009	18-20	<=4	153.633	57.2	55.7	24.2340010283916	23.5985	NA	Class 1-9	Laborer	Summer	1	0.691205398750441	8	0	1	7	40	377.218234467906	102.546769377666	1
0010	20-25	<=4	152.433	38.2	38.7	16.4400627017679	16.6552	NA	Class 1-9	Own business	Early Monsoon	0	1.39627526771539	14	1	2	5	41	353.292250865969	57.5898705930028	0
0011	<18	5-7	150.233	40.9	38.8	18.1213563754018	17.1909	1	No Schooling	No paid work	Summer	0	0.839480722264419	14	0	3	4	43	469.352340977598	87.1584297831681	1
0012	25-30	>=8	146.1	39.2	39.2	18.3647759848697	18.3648	NA	Class 1-9	No paid work	Early Monsoon	0	-0.952457490439093	6	0	NA	NA	NA	NA	NA	0
0013	30-35	<=4	152.933	53	52.9	22.660608129011	22.6179	3	Class 1-9	No paid work	Late Monsoon	0	-0.557270980619485	8	1	13	6	86	252.241771194084	64.6529307432572	0
0014	<18	>=8	153.733	62.1	62.8	26.2757736708568	26.572	NA	SSC Passed	No paid work	Early Monsoon	1	1.14590014001925	10	1	4	7	47	476.552681013745	62.5096832791568	0
0015	<18	5-7	155.567	40.5	40.8	16.7348541191317	16.8588	NA	Class 1-9	No paid work	Summer	1	0.774249238495776	6	0	13	5	90	323.816711811017	66.3213075978782	0
0016	18-20	5-7	148.567	44.6	46.1	20.2065467499904	20.8861	NA	Class 1-9	No paid work	Spring	1	-0.559614534748591	4	0	4	7	53	660.425313071157	230.119890109656	0
0017	<18	5-7	162.467	66.1	65.8	25.0422253424795	24.9286	NA	Class 1-9	Laborer	Early Monsoon	0	-0.322999559189008	7	0	6	0	47	665.926554023426	554.19543017346	0
0018	25-30	>=8	151.167	47.4	44.3	20.7427469066394	19.3862	2	No Schooling	No paid work	Early Monsoon	0	-0.939779618766426	6	0	9	3	65	952.540743985095	132.968991250789	0
0019	>=35	5-7	153.9	56.1	55.7	23.6856671315137	23.5168	4	No Schooling	No paid work	Late Monsoon	1	-0.0720734531688586	12	0	10	3	75	843.977245914248	25.6118511734189	0
0020	18-20	<=4	141.533	36.1	35.5	18.0214500184042	17.7219	0	11 years +	No paid work	Spring	1	0.0178570062721667	8	0	5	4	36	1284.69768052696	53.0924209247844	0
0021	20-25	5-7	149.467	60.9	60.5	27.2601721573624	27.0811	1	Class 1-9	Own business	Early Monsoon	1	-0.340988913518679	11	0	2	0	49	856.521400201283	565.259788562413	0
0022	20-25	<=4	148.233	43.2	46.3	19.6603840581187	21.0712	2	Class 1-9	No paid work	Summer	0	-0.692216652203329	12	0	4	1	51	137.583140906185	183.658674146144	1
0023	20-25	5-7	156.667	45	46.1	18.3340878225441	18.7823	1	SSC Passed	No paid work	Spring	0	0.924569570702098	13	1	9	10	83	127.436717406896	138.217793183419	0
0024	<18	<=4	147.033	47	44.8	21.7403359966358	20.7227	NA	Class 1-9	Own business	Early Monsoon	0	0.409432901804083	14	1	6	7	45	185.790135669759	145.261345869339	0
0025	<18	5-7	149.567	36.1	37.2	16.1375489372786	16.6293	NA	SSC Passed	No paid work	Spring	0	-0.557270980619485	8	0	3	7	77	931.284362169263	113.186037879645	0
0026	30-35	5-7	149.2	62.9	59.8	28.2561507665548	26.8636	2	Class 1-9	No paid work	Early Monsoon	1	-0.271180300546768	14	1	4	12	56	1035.44717006643	43.2494974550839	0
0027	20-25	<=4	155.733	40.5	43.2	16.6990538210734	17.8123	2	Class 1-9	Own business	Spring	0	-1.23279446577646	8	0	8	9	67	377.987652551616	77.0910923176245	0
0028	25-30	<=4	146.767	46.5	45.3	21.5872882904719	21.0302	1	Class 1-9	No paid work	Late Monsoon	0	-1.11407054160065	14	1	8	9	85	71.9942334336944	56.7726366500956	0
0029	25-30	<=4	151.367	58.6	56.2	25.5762649157901	24.5288	1	11 years +	Own business	Early Monsoon	0	-0.844935422969022	5	1	NA	NA	NA	NA	NA	0
0030	25-30	<=4	145.8	58.6	60	27.5665595992782	28.2251	3	Class 1-9	Own business	Spring	0	-0.749393603560913	15	1	6	3	54	604.223555241195	71.5463480676247	0
0031	20-25	5-7	154.067	54.3	52.2	22.8761247779092	21.9914	1	Class 1-9	No paid work	Spring	0	-0.45139714844402	7	0	2	2	66	610.936948248762	284.413618187191	0
0032	30-35	5-7	142.867	46.7	46.5	22.8799492384129	22.782	3	Class 1-9	No paid work	Spring	0	-1.00839885016928	9	0	3	5	63	226.643838924364	116.862422825691	0
0033	30-35	<=4	148.567	50.1	52	22.698385474765	23.5592	2	Class 1-9	Own business	Late Monsoon	0	0.99842160613681	11	1	2	1	48	183.882195189632	252.426675748187	0
0034	25-30	5-7	145.7	55	55.5	25.9085785187736	26.1441	3	No Schooling	No paid work	Early Monsoon	2	-1.51423358155084	12	0	14	13	81	227.837063554481	56.2321042848809	0
0035	<18	>=8	143.3	42.7	41	20.7938781264472	19.966	NA	SSC Passed	Own business	Spring	1	0.0257783871963676	7	0	5	3	63	638.813819266856	169.455095249039	0
0036	20-25	5-7	149.5	48.4	47.2	21.6552387557186	21.1183	2	Class 1-9	No paid work	Winter	0	-0.683322371807467	10	0	12	2	76	865.734476957022	152.419877328168	0
0037	20-25	<=4	154.767	51.3	51.4	21.4171908744861	21.4589	1	Class 1-9	Own business	Late Monsoon	0	-0.435211378855215	4	0	2	2	64	870.210312160145	325.774101735374	0
0038	20-25	5-7	154.067	64.4	62.2	27.1311682448868	26.2043	0	Class 1-9	No paid work	Late Monsoon	0	-0.445372719676277	11	0	NA	NA	NA	NA	NA	0
0039	<18	5-7	148.133	45.7	44.4	20.8262275372452	20.2338	NA	Class 1-9	No paid work	Winter	1	-0.0725800228593993	8	1	9	12	73	273.175717563951	89.5709252145366	0
0040	20-25	>=8	153.233	41.9	41.1	17.8446290718678	17.5039	1	Class 1-9	Own business	Early Monsoon	0	0.449196253393181	7	1	4	2	61	737.578683956904	204.680594592096	0
0041	20-25	<=4	143.033	44.1	44	21.5557962471625	21.5069	1	Class 1-9	No paid work	Spring	0	0.0704839767757717	8	0	6	3	51	158.857329742634	114.207198840979	0
0042	30-35	<=4	150.4	43.7	43	19.3190499094613	19.0096	2	Class 1-9	No paid work	Early Monsoon	1	-0.656152656861497	11	0	2	2	45	368.653530214594	167.468932363021	0
0043	<18	5-7	144.133	43.1	34.9	20.7466704776216	16.7995	NA	Class 1-9	Laborer	Summer	0	-0.917965301175782	13	1	2	4	39	593.70519833388	297.648095544019	1
0044	25-30	<=4	145.567	57	55.9	26.8999195571801	26.3808	1	Class 1-9	Own business	Early Monsoon	0	0.0940537140272479	12	1	7	1	46	906.805686216	31.380362850504	0
0045	>=35	>=8	143.667	46.4	44.3	22.4804991359866	21.4631	1	No Schooling	No paid work	Spring	0	-1.00859051956622	10	1	7	7	96	186.07562928894	170.82906534923	0
0046	20-25	5-7	149.433	47.8	45.6	21.4058722049526	20.4207	NA	Class 1-9	No paid work	Early Monsoon	0	-0.683322371807467	5	0	4	5	54	1026.50481864654	11.7817870769875	0
0047	25-30	<=4	150.267	44.3	38.6	19.6190701889336	17.0947	1	Class 1-9	Own business	Summer	0	-0.970986814157003	9	0	2	6	29	353.904468921345	96.8868879563451	1
0048	25-30	5-7	151.133	43.3	42.4	18.9569024042042	18.5629	2	Class 1-9	No paid work	Winter	0	-0.916710814322366	9	1	3	3	76	444.538706685288	307.147470588175	0
0049	20-25	<=4	143.033	39.6	42.1	19.3562252015337	20.5782	1	11 years +	No paid work	Early Monsoon	0	-0.45931852936822	9	0	7	18	77	231.345108543456	212.368730036356	0
0050	25-30	5-7	154.167	44.2	45.5	18.5969320672023	19.1439	2	Class 1-9	No paid work	Winter	1	-0.492120354691328	6	0	5	8	36	610.118281573716	104.86190052288	0
0051	18-20	<=4	148.3	46	45.2	20.9158505316946	20.5521	1	Class 1-9	No paid work	Spring	0	0.505363856965902	5	1	5	5	76	205.065442207684	56.71512264973	0
0052	25-30	<=4	149.133	67.8	68.5	30.4845819555655	30.7993	2	Class 1-9	Own business	Late Monsoon	2	-0.435383320443688	5	0	7	4	52	303.37748821651	259.971724360855	0
0053	25-30	<=4	153.867	54.6	54.5	23.0623496301013	23.0201	2	Class 1-9	No paid work	Winter	1	0.769615883611451	12	0	1	3	40	436.793048871505	270.516349258691	0
0054	25-30	<=4	150.233	44.4	43.1	19.6720836935903	19.0961	1	Class 1-9	No paid work	Winter	1	-0.488882579532916	10	1	3	14	66	405.969528494428	176.35810463621	0
0055	<18	>=8	154.467	49.9	48.1	20.9137058863304	20.1593	1	Class 1-9	No paid work	Late Monsoon	0	1.05313725953043	12	1	3	3	31	432.568045000785	220.873541073067	0
0056	20-25	5-7	151.4	47.3	48.9	20.6352336362161	21.3333	NA	Class 1-9	Own business	Early Monsoon	0	-0.323176554443825	10	0	4	4	67	714.035521671628	229.711167844496	0
0057	20-25	>=8	154.267	67.2	65.6	28.2374244480816	27.5651	1	11 years +	No paid work	Early Monsoon	0	0.901226852698741	16	0	4	4	65	1207.50362791829	29.2208834868342	0
0058	30-35	5-7	136.7	38.1	36.5	20.3886253945948	19.5324	NA	Class 1-9	Own business	Early Monsoon	0	-1.07352279585382	6	0	4	2	44	574.871511206064	23.1547212920747	0
0059	30-35	>=8	153.267	59	59.9	25.1163535179261	25.4995	2	Class 1-9	No paid work	Summer	0	0.537467132943849	11	1	5	3	70	385.464271712931	219.395285085101	0
0060	<18	<=4	155.467	52.7	55.5	21.803993362539	22.9625	NA	Class 1-9	Private service	Summer	0	0.368923166669366	9	0	2	0	29	320.946956368733	490.145806332954	1
0061	20-25	>=8	150.433	40.9	40.2	18.0732039882421	17.7639	NA	11 years +	No paid work	Summer	0	-0.47189050203244	10	1	4	3	47	1086.01222769261	191.710561261883	0
0062	25-30	<=4	150.633	54.8	55.3	24.1511816964599	24.3715	2	Class 1-9	No paid work	Spring	0	-0.749125628039442	6	1	6	2	45	333.19655170851	114.577215108641	0
0063	30-35	5-7	149.033	42.6	42.8	19.1797423501268	19.2698	4	Class 1-9	Own business	Late Monsoon	0	-0.610124032150306	4	0	6	7	72	798.933188207451	95.7512786259885	0
0064	20-25	<=4	140.433	38	37.9	19.2682906079647	19.2176	1	Class 1-9	Own business	Late Monsoon	1	-0.818432424680538	9	0	7	6	62	721.113107069108	230.132889996528	0
0065	18-20	5-7	147.233	41.1	39.9	18.9596158132935	18.4061	NA	Class 1-9	Farmer/sharecropper	Early Monsoon	0	1.00045644237574	7	1	7	9	80	901.621490483012	48.8743684283192	0
0066	30-35	5-7	149.567	39.8	38.7	17.7915359474706	17.2998	2	No Schooling	Own business	Summer	1	-1.3059251890206	5	1	3	8	67	894.931363725774	161.20154634242	1
0067	30-35	<=4	153.967	43.1	43.8	18.1812548778048	18.4765	3	No Schooling	No paid work	Late Monsoon	0	-1.13424810061316	5	0	3	0	57	390.83966697771	441.884134073112	0
0068	20-25	<=4	147.267	48.6	48.9	22.4092517523174	22.5476	NA	11 years +	No paid work	Early Monsoon	0	-0.0960664298644701	9	1	4	5	66	590.027130149923	55.1228881247896	0
0069	25-30	<=4	145.267	56.3	57.4	26.6794242088474	27.2007	1	Class 1-9	Own business	Early Monsoon	0	-0.704518439075315	15	0	3	5	68	978.092291868907	52.3953807648945	0
0070	25-30	<=4	146.867	45.6	47.1	21.1406514741071	21.8361	4	No Schooling	No paid work	Summer	0	-1.59055189073613	7	0	1	6	20	836.47760080515	90.7787328279527	1
0071	<18	<=4	151.5	43.8	42.2	19.0830964284547	18.386	1	Class 1-9	Own business	Early Monsoon	1	-0.457795114321666	10	1	8	9	68	577.568891134607	196.430985392334	0
0072	18-20	<=4	150.933	72	70.8	31.6054639213875	31.0787	NA	Class 1-9	Own business	Early Monsoon	1	0.539500589769195	10	0	2	9	67	578.569311597887	63.469652039573	0
0073	30-35	<=4	155.6	69.6	67.6	28.7468361959014	27.9208	2	Class 1-9	Own business	Late Monsoon	0	0.10318519121284	18	1	7	1	46	900.685792833162	23.0965109530375	0
0074	20-25	5-7	152.067	42.2	40.9	18.2492238554162	17.687	NA	Class 1-9	Own business	Early Monsoon	0	1.17773173134505	8	1	3	9	54	475.718677648618	105.971657689127	0
0075	30-35	<=4	150.333	55.2	54.3	24.4246586791609	24.0264	NA	No Schooling	Private service	Summer	1	-1.3425564931434	9	1	4	18	52	986.293817681022	39.359123208329	0
0076	30-35	<=4	149.067	46.9	45.7	21.1062832620223	20.5663	2	Class 1-9	No paid work	Early Monsoon	0	0.10318519121284	15	0	6	5	60	865.936491069642	128.455658938406	0
0077	20-25	<=4	153.833	58	60	24.5090846772442	25.3542	1	Class 1-9	No paid work	Summer	1	-0.846977468404668	9	0	1	10	51	1477.10464807188	72.9011213276695	0
0078	20-25	<=4	153.733	45.5	44.2	19.2519758780029	18.7019	1	Class 1-9	Own business	Late Monsoon	0	-0.957434020569675	9	1	6	5	58	453.462846196564	175.365310887867	0
0079	18-20	<=4	143	42.2	41.2	20.6367059513913	20.1477	1	Class 1-9	No paid work	Summer	1	-1.85601901345047	9	1	5	9	51	508.568413137648	40.838921096893	0
0080	20-25	5-7	154.233	48.3	47.8	20.3044224732356	20.0942	NA	11 years +	No paid work	Spring	0	-0.294361886277032	10	1	3	2	43	801.938265493125	287.548581556977	0
0081	25-30	5-7	153.9	57.2	52.3	24.1500919772297	22.0813	1	11 years +	Private service	Autumn	1	1.41503525865088	13	0	10	10	75	366.046654097866	113.219705780908	0
0082	30-35	<=4	147.4	59.9	56	27.5696882554049	25.7747	2	Class 1-9	No paid work	Late Monsoon	0	-0.532717228133833	12	0	1	0	17	1480.70081921316	508.425496393392	0
0083	18-20	<=4	150.567	43	42.2	18.9675301859421	18.6146	NA	Class 1-9	Own business	Late Monsoon	1	0.521544633859882	6	0	4	8	64	142.524372771438	53.3795869149736	0
0084	25-30	5-7	154.933	57.8	59.8	24.0789812804204	24.9122	1	Class 1-9	Own business	Winter	1	2.50292354965088	16	1	5	4	58	529.998351359791	25.4578710983745	0
0085	20-25	5-7	146.067	50.4	48.8	23.6226328153366	22.8727	1	Class 1-9	Own business	Spring	0	-0.423081533571703	12	0	5	3	40	466.563527941979	162.23794352788	0
0086	<18	5-7	142.833	50.7	49.1	24.8512830707101	24.067	NA	Class 1-9	No paid work	Spring	0	-0.194594015839999	7	0	2	0	45	605.754371239842	410.40484158285	0
0087	20-25	<=4	148.467	44.2	46	20.0523073864474	20.8689	1	Class 1-9	Own business	Winter	1	-0.14253592030631	11	1	6	1	45	702.212415017746	276.202081575778	0
0088	20-25	<=4	147.433	36.6	35.6	16.8379694063195	16.3779	NA	11 years +	No paid work	Late Monsoon	0	0.0443027182194536	13	1	2	10	58	849.72334466169	24.7201832775309	0
0089	20-25	<=4	149.6	46.7	46.6	20.866696216649	20.822	1	Class 1-9	No paid work	Summer	0	-0.0149448190509405	8	1	6	2	40	1007.68319584031	64.191814626196	0
0090	25-30	<=4	147	48.7	51.5	22.5369059188301	23.8327	1	Class 1-9	No paid work	Early Monsoon	1	-0.155092314866424	6	0	3	5	59	806.654353760195	47.639248199764	0
0091	<18	<=4	156.333	62.3	61.2	25.4908824746205	25.0408	NA	Class 1-9	No paid work	Winter	0	-1.07543769802865	13	0	NA	NA	NA	NA	NA	0
0092	20-25	>=8	146.733	41.5	38.1	19.2748288178456	17.6957	NA	Class 1-9	Own business	Early Monsoon	0	2.4241977351514	11	0	6	8	70	423.464733132762	53.9154618359521	0
0093	25-30	<=4	152.967	53.1	53.7	22.6934703824569	22.9499	1	Class 1-9	No paid work	Early Monsoon	NA	1.05966471246307	10	1	7	11	71	509.708203317611	16.8955624279617	0
0094	20-25	5-7	157.1	52	49.2	21.0693420409142	19.9348	1	Class 1-9	Own business	Late Monsoon	0	0.0487387769763808	12	0	12	2	71	775.234256874923	130.243063111708	0
0095	25-30	<=4	158.267	62.2	61.6	24.8319870770755	24.5925	1	Class 1-9	Own business	Early Monsoon	0	-0.765579373149718	14	1	NA	NA	NA	NA	NA	0
0096	30-35	<=4	149.167	49.8	49	22.3813239287163	22.0218	2	Class 1-9	No paid work	Spring	0	0.0257783871963676	13	1	9	9	42	757.75199961247	123.082554583686	0
0097	<18	5-7	150.033	51	54.8	22.6565959496226	24.3447	NA	SSC Passed	Private service	Early Monsoon	0	1.34591023415194	8	1	3	2	37	1085.17179120994	298.281557097464	0
0098	20-25	>=8	157.767	66.7	64.6	26.7975650865448	25.9539	1	Class 1-9	Own business	Late Monsoon	0	0.594406307935582	8	0	5	3	55	445.437162954716	233.60077926533	0
0099	20-25	<=4	143.9	46.8	44.7	22.6008235778746	21.5867	2	Class 1-9	Own business	Early Monsoon	0	-0.857267408996627	10	1	4	9	51	1343.10553526176	58.088471317387	0
0100	25-30	<=4	150.833	44.5	44.7	19.5598424956503	19.6478	2	Class 1-9	Own business	Summer	0	-0.311064446213422	13	1	7	5	54	397.513847237503	77.5233298418153	0
0101	20-25	<=4	152.433	44.4	43	19.1083451298036	18.5058	1	Class 1-9	No paid work	Early Monsoon	1	-0.749125628039442	8	0	5	6	61	195.55895203629	38.9741718416738	0
0102	<18	>=8	147.067	43.7	42.3	20.2047247718865	19.5574	NA	Class 1-9	No paid work	Late Monsoon	0	0.00416788740019961	8	0	7	3	78	160.152853415746	312.737481072927	0
0103	<18	5-7	158.733	60.1	56.3	23.8527358810237	22.3446	NA	11 years +	Farmer/sharecropper	Late Monsoon	0	0.578750343370257	8	0	7	1	44	456.143570741511	359.672535708201	0
0104	<18	<=4	152.133	40.2	41.2	17.3690990190348	17.8012	NA	Class 1-9	No paid work	Early Monsoon	0	0.323791890476986	8	0	NA	NA	NA	NA	NA	0
0105	30-35	<=4	152.733	39.7	40.1	17.0185614252419	17.19	2	No Schooling	Own business	Late Monsoon	0	-0.301000408967536	7	1	7	3	55	815.134340425652	28.5839270818353	0
0106	25-30	<=4	147.767	52	53.4	23.8149892865625	24.4562	NA	Class 1-9	No paid work	Early Monsoon	0	-0.951909464049938	8	1	7	2	57	917.215482632638	64.8842750902403	0
0107	<18	5-7	155.1	59.4	53.8	24.6923741717766	22.3645	NA	No Schooling	Laborer	Summer	0	-0.396184786842029	12	1	2	1	21	1199.8807765304	70.537778687198	0
0108	20-25	<=4	155.567	53.3	54.8	22.0238944333264	22.6437	1	Class 1-9	Own business	Summer	0	0.601083630558098	9	1	2	0	40	732.532900383164	563.649193323404	0
0109	25-30	5-7	154.267	54.4	55.4	22.8588674103518	23.2791	1	11 years +	Private service	Early Monsoon	1	0.725484312629755	15	1	7	4	47	453.313595267892	72.2254512804652	0
0110	20-25	5-7	143.533	43	41.5	20.8719446331489	20.1439	1	Class 1-9	No paid work	Winter	0	-0.597994186866794	8	0	5	2	60	744.150446161798	30.9112903218105	0
0111	20-25	<=4	153.967	54.1	52.3	22.8214823408176	22.0622	NA	Class 1-9	No paid work	Summer	0	-1.03679007038898	6	0	17	4	55	504.201498469238	289.819822024059	1
0112	20-25	<=4	144.767	54.9	56.9	26.1960128724694	27.1503	1	Class 1-9	Own business	Early Monsoon	0	-0.557270980619485	10	1	2	5	57	1325.5756376871	156.578477767979	0
0113	18-20	<=4	142.6	42.9	42.8	21.0968804156036	21.0477	2	Class 1-9	No paid work	Early Monsoon	0	-0.969563865853187	NA	NA	4	1	63	83.9451398168241	343.834107669265	0
0114	25-30	<=4	151.167	50.7	49.7	22.186862197608	21.7493	1	Class 1-9	No paid work	Winter	1	1.70097822160321	16	1	3	2	55	404.981967714605	58.9296462108429	0
0115	18-20	<=4	143.967	40.8	39.6	19.6850383147935	19.1061	1	No Schooling	No paid work	Early Monsoon	0	-1.2265691392013	10	1	3	8	54	741.78976432449	76.9665390318688	0
0116	<18	5-7	154.1	45.5	48.8	19.1604682902672	20.5501	NA	Class 1-9	Laborer	Late Monsoon	0	0.474923331649635	9	0	6	2	49	304.476647110684	230.567071360192	0
0117	>=35	5-7	154.433	67.9	67.5	28.4700141707154	28.3023	3	No Schooling	Own business	Summer	1	-0.153818515946319	10	1	2	3	47	564.108293658778	151.089103724348	0
0118	20-25	<=4	152	43.8	44.8	18.957756232687	19.3906	2	Class 1-9	Own business	Winter	0	0.368507987161596	11	1	5	4	34	23.2304881305681	57.4484390269615	0
0119	20-25	<=4	152.4	52.6	48.9	22.6472675167573	21.0542	1	Class 1-9	Own business	Late Monsoon	1	-0.0149448190509405	15	1	16	3	74	62.635181576677	130.432016743703	0
0120	20-25	<=4	144.733	38.8	37.3	18.5222864691197	17.8062	NA	Class 1-9	No paid work	Early Monsoon	0	-1.00962035544301	12	0	4	0	25	184.758069538204	562.459944794	0
0121	20-25	<=4	151.567	53.9	51	23.462882527572	22.2005	NA	Class 1-9	No paid work	Spring	0	0.201337980386441	10	1	8	1	50	822.447644998026	364.081393677504	0
0122	30-35	<=4	153.4	43	41.7	18.2733316448208	17.7209	2	Class 1-9	No paid work	Late Monsoon	0	0.0908532051852346	9	0	7	4	82	391.302855963557	261.221893075272	0
0123	25-30	<=4	149.033	45.2	40.8	20.3503369536556	18.3693	1	Class 1-9	No paid work	Early Monsoon	0	-0.99606686414167	7	0	4	5	55	974.17314798554	197.589722725889	0
0124	25-30	5-7	142.9	41.3	40.6	20.2248632618052	19.8821	1	Class 1-9	Own business	Winter	0	-0.599403888713945	11	0	14	10	75	211.686810418738	78.9817256316803	0
0125	25-30	<=4	148.267	51.9	49.4	23.6091477537394	22.4719	3	Class 1-9	Own business	Summer	1	-0.992182881424851	13	1	2	8	74	1013.79511167537	246.621982344461	1
0126	20-25	<=4	158	65.5	62.6	26.2377824066656	25.0761	1	Class 1-9	No paid work	Early Monsoon	0	0.720132256711498	7	0	2	8	43	752.60432145597	70.7861050960743	0
0127	<18	<=4	147.833	42.1	42.9	19.2635957949538	19.6296	NA	No Schooling	Laborer	Summer	1	0.498777383521887	6	0	0	2	15	1841.79641581818	27.2541232355639	0
0128	25-30	<=4	145.167	52.6	53	24.9604226505027	25.1502	1	Class 1-9	No paid work	Early Monsoon	0	0.644133722805746	11	1	NA	NA	NA	NA	NA	0
0129	20-25	5-7	144.533	40.9	39.5	19.5788541141869	18.9087	0	11 years +	No paid work	Summer	0	0.813021309740218	21	1	4	0	46	606.10047329893	409.135745688053	0
0130	18-20	<=4	148	48.4	46.4	22.0964207450694	21.1833	2	Class 1-9	No paid work	Early Monsoon	0	-0.0149448190509405	7	0	1	2	30	329.625682126292	307.132965694938	0
0131	<18	5-7	142.433	34.9	33.9	17.2029192494094	16.71	NA	No Schooling	Laborer	Summer	0	0.468342108444916	8	0	2	0	69	1175.1365393136	460.011135397559	0
0132	30-35	<=4	153.667	47.6	48.4	20.158007914512	20.4968	2	Class 1-9	No paid work	Spring	0	-1.15479374784796	7	0	3	5	47	1514.38299495945	67.4489269634657	0
0133	30-35	<=4	156.067	45.7	43.7	18.7627240282022	17.9416	1	Class 1-9	No paid work	Winter	0	-1.03679007038898	6	1	2	6	38	574.917720738929	29.7787792636625	0
0134	25-30	5-7	147.533	47	47.5	21.5932268938689	21.8229	1	Class 1-9	Own business	Spring	0	-0.21561993038049	5	1	5	0	42	13.5038588569643	419.730354926497	0
0135	30-35	5-7	144.233	47.7	47.6	22.929104735696	22.881	3	No Schooling	No paid work	Late Monsoon	0	-1.44843032531886	11	0	NA	NA	NA	NA	NA	0
0136	20-25	<=4	142.833	43.9	44.4	21.5181721263151	21.7633	NA	Class 1-9	No paid work	Winter	0	0.76048290781289	6	0	2	3	51	957.54224449657	379.910125602394	0
0137	18-20	<=4	138.1	41.5	41.9	21.7600926193436	21.9698	2	No Schooling	No paid work	Late Monsoon	0	-0.387017538229871	8	0	3	4	57	1228.44404309903	158.352553106446	0
0138	18-20	<=4	143.167	35.9	35.9	17.5150193594902	17.515	1	Class 1-9	No paid work	Spring	0	-0.683848669306481	6	1	4	7	61	154.724883049257	48.9363575973868	0
0139	<18	5-7	162.633	54.4	53.5	20.5674179249332	20.2271	NA	No Schooling	Own business	Summer	0	1.27960345817176	9	1	NA	NA	NA	NA	NA	0
0140	20-25	<=4	148.533	56.9	56.9	25.790776118537	25.7908	1	Class 1-9	No paid work	Early Monsoon	0	-0.749125628039442	6	1	10	7	79	1059.60022138836	99.9787225371245	0
0141	20-25	<=4	154.167	56.2	56.2	23.645872899927	23.6459	NA	Class 1-9	Own business	Spring	0	1.07968507175251	13	1	4	3	42	689.600462836181	351.278881352345	0
0142	20-25	5-7	150.733	56.2	58	24.7353300127286	25.5276	1	11 years +	No paid work	Autumn	0	1.96182188351437	8	1	1	2	31	753.412184055861	37.5856516336192	0
0143	20-25	<=4	152	57.1	56.1	24.7143351800554	24.2815	1	Class 1-9	No paid work	Early Monsoon	1	-1.24012193278863	3	0	8	13	96	451.605454516549	45.4176064730434	0
0144	25-30	<=4	156.567	61	64.1	24.8846320807147	26.1493	2	No Schooling	Own business	Late Monsoon	0	-0.970986814157003	9	0	3	2	45	656.442318340765	208.015537488002	0
0145	25-30	5-7	149.533	46.1	45.3	20.616972722786	20.2592	1	Class 1-9	No paid work	Spring	0	-0.154030673435187	12	1	6	2	38	517.138301864149	164.909355921838	0
0146	20-25	>=8	145.233	41.7	41.5	19.7698532021236	19.675	2	No Schooling	No paid work	Early Monsoon	0	-0.0228661999751415	7	1	5	7	75	200.397914474573	65.2215935491145	0
0147	30-35	<=4	146.667	42.9	43.3	19.9431818181818	20.1291	2	Class 1-9	Own business	Summer	0	-0.282673225993719	10	1	2	5	62	1121.48344032857	215.371185680503	0
0148	18-20	<=4	141.033	33.4	34.1	16.7920193330552	17.1439	1	No Schooling	Own business	Late Monsoon	1	-0.80625426215736	5	0	NA	NA	NA	NA	NA	0
0149	25-30	<=4	155.767	54.3	53	22.3795204902667	21.8437	1	Class 1-9	Own business	Early Monsoon	0	1.13691767591924	15	1	5	9	67	896.437422902448	38.6941282111792	0
0150	25-30	5-7	149.267	50.9	49.1	22.8450500197382	22.0372	2	Class 1-9	No paid work	Early Monsoon	1	0.521246070496423	14	0	3	3	57	452.624647490922	90.6611560593621	0
0151	<18	<=4	150.467	46.1	43.1	20.3619949474377	19.0369	1	Class 1-9	No paid work	Summer	0	-0.702377993024391	6	0	NA	NA	NA	NA	NA	0
0152	>=35	<=4	151.333	62.4	60.2	27.2467930679811	26.2862	2	SSC Passed	No paid work	Spring	0	0.741416332788696	11	1	5	3	48	875.569992859357	271.685022781824	0
0153	<18	5-7	146.633	56.8	58.2	26.4169650245481	27.0681	NA	11 years +	Own business	Late Monsoon	0	1.98805407278594	6	1	1	6	38	525.71600017551	93.8204780223073	0
0154	<18	5-7	145.033	46.8	42.5	22.2489846259622	20.2047	NA	Class 1-9	Laborer	Early Monsoon	0	0.356013925246086	13	0	6	3	55	1112.75615300771	256.630580505212	0
0155	<18	5-7	146.3	50.2	49.3	23.453899771488	23.0334	NA	Class 1-9	Private service	Spring	0	0.0487722605414789	10	1	4	6	85	415.471839550649	125.059950912888	0
0156	18-20	5-7	157.7	48.8	48.9	19.6225947745191	19.6628	NA	Class 1-9	No paid work	Spring	1	-0.125555194720374	6	1	2	3	40	537.82417099137	172.896781337366	0
0157	18-20	5-7	148.933	55	50.9	24.7958425537133	22.9474	NA	Class 1-9	Own business	Early Monsoon	0	1.69401051859886	18	1	3	0	13	593.576766513503	748.891375917968	0
0158	>=35	<=4	143.967	63.7	63.1	30.7337485454006	30.4443	2	No Schooling	Own business	Early Monsoon	0	-1.81529580720316	13	1	9	8	81	99.6077806380551	155.902886683948	0
0159	30-35	<=4	152.8	65.6	65.5	28.0968175214495	28.054	1	11 years +	No paid work	Late Monsoon	0	1.41399102847678	11	0	7	2	52	409.508724369338	24.8757359835	0
0160	25-30	<=4	150.167	49.9	49.5	22.1285758455582	21.9512	1	Class 1-9	No paid work	Spring	0	-0.492120354691328	12	1	4	10	66	855.266443784933	6.80139846953718	0
0161	<18	<=4	151.967	50.4	50.5	21.8239753015724	21.8673	NA	Class 1-9	No paid work	Summer	0	-1.47351037530353	6	1	NA	NA	NA	NA	NA	1
0162	18-20	<=4	143.133	42.9	42.6	20.9399539093229	20.7935	1	Class 1-9	Own business	Winter	1	-0.973175358001568	5	1	NA	NA	NA	NA	NA	0
0163	25-30	<=4	144.133	49.9	50.5	24.0199270726988	24.3087	2	Class 1-9	Own business	Summer	0	-1.57857687995779	13	0	4	1	66	1013.93712549955	211.440897229504	1
0164	<18	>=8	152.467	57	58.2	24.5202585133095	25.0365	1	Class 1-9	No paid work	Summer	1	0.278425847272683	12	1	5	3	62	704.135537216836	90.5412207081683	0
0165	<18	5-7	154.467	45.6	45.2	19.1115228139613	18.9439	NA	Class 1-9	No paid work	Winter	0	-1.3059251890206	8	0	5	4	54	488.762134208929	37.0499296594375	0
0166	18-20	5-7	154.333	44.7	45.9	18.766706006932	19.2705	1	Class 1-9	No paid work	Summer	0	-0.538416954923991	11	0	8	6	51	86.7436878397692	103.838691888363	0
0167			154.633	44.5	44.7	18.6103171974061	18.694	1	NA	NA	Winter	0	NA	10	1	NA	NA	NA	NA	NA	0
0168	18-20	<=4	150.267	50	49.5	22.1434200778031	21.922	1	Class 1-9	Own business	Winter	1	-1.51423358155084	9	0	2	3	59	190.557745286756	93.1658998161181	0
0169	<18	<=4	154.367	47.2	48.7	19.8077408819229	20.4372	NA	Class 1-9	Laborer	Late Monsoon	1	0.229910240411732	12	1	4	9	76	511.114723668369	53.9140308083528	0
0170	25-30	<=4	149.9	48.2	50.8	21.4508137735586	22.6079	2	Class 1-9	No paid work	Late Monsoon	0	-0.585690189724046	14	0	10	8	47	449.882978967801	35.8231152086827	0
0171	<18	5-7	150.067	50.8	49.7	22.557722013475	22.0693	NA	Class 1-9	Laborer	Summer	1	0.658441792902568	NA	NA	6	5	45	291.952503319897	233.230304816128	1
0172	20-25	>=8	143.5	41.2	41.9	20.0075271036434	20.3475	NA	11 years +	No paid work	Late Monsoon	0	1.40443866045292	12	1	6	1	42	1106.99679968809	358.471543215301	0
0173	<18	<=4	139.933	37.6	35.3	19.2019566930054	18.0274	NA	Class 1-9	Own business	Spring	1	-0.138911537972443	11	0	2	8	74	330.969962281232	8.35841873623345	0
0174	30-35	<=4	149.333	43.1	43	19.3269690688775	19.2821	2	Class 1-9	No paid work	Summer	0	-0.654931151587764	7	1	6	4	82	517.215426500744	176.582581224207	0
0175	30-35	5-7	146.267	45.8	47	21.4079336285502	21.9688	3	No Schooling	No paid work	Late Monsoon	1	-0.777911359177324	8	0	3	4	42	205.030902812145	201.319553388305	0
0176	<18	5-7	150.467	47.4	46.6	20.9361943711181	20.5828	NA	Class 1-9	No paid work	Late Monsoon	0	0.215659607846604	15	1	3	7	42	524.796157901482	116.038736390555	0
0177	25-30	<=4	149.6	49.1	50.5	21.9390746089393	22.5646	3	No Schooling	Own business	Spring	1	0.13145007862774	11	1	4	1	61	504.209937155538	83.9235700418247	0
0178	20-25	<=4	154.567	65.9	65.2	27.5837769441203	27.2908	1	Class 1-9	No paid work	Early Monsoon	0	-0.435383320443688	9	1	4	9	88	409.805805430799	92.7125863014031	0
0179	30-35	5-7	144.067	36.2	34.9	17.4414085377461	16.8151	5	Class 1-9	Own business	Spring	1	-0.451599289188113	7	1	2	2	11	714.509644649984	34.1454636874523	0
0180	18-20	<=4	144.267	37.6	35.4	18.0657439328142	17.0087	NA	SSC Passed	No paid work	Summer	0	-0.943817099211034	5	1	4	6	45	984.351867215123	113.036003031003	0
0181	18-20	5-7	145.967	47.8	45.1	22.4347128734836	21.1675	NA	Class 1-9	No paid work	Summer	0	-0.765579373149718	8	1	8	2	61	954.052489240163	162.904387141998	0
0182	20-25	<=4	147.933	39.8	40.4	18.1865778384516	18.4607	2	Class 1-9	Own business	Late Monsoon	0	-1.24012193278863	12	0	6	8	38	629.134220075868	180.047276310426	0
0183	18-20	<=4	156.2	53.3	55.1	21.8456589847548	22.5834	NA	Class 1-9	No paid work	Early Monsoon	0	0.727898134345979	11	0	4	2	47	1010.85941815335	141.418892296929	0
0184	25-30	<=4	150.267	50.5	48.9	22.3648542785811	21.6563	2	Class 1-9	No paid work	Early Monsoon	1	-0.628653355868216	14	1	16	5	77	367.711049503007	39.2070564799871	0
0185	25-30	<=4	138.367	50.8	51.5	26.533879649588	26.8995	2	No Schooling	No paid work	Early Monsoon	1	-0.826406099251112	15	1	2	4	24	987.592752790874	192.930429603847	0
0186	18-20	5-7	159.4	62	64.1	24.4014174862132	25.2279	NA	Class 1-9	No paid work	Summer	0	-1.51423358155084	6	1	7	3	67	832.875679730301	198.386008556266	1
0187	25-30	5-7	156.467	56.2	54.6	22.9558117416481	22.3023	1	Class 1-9	No paid work	Late Monsoon	1	-0.340988913518679	16	0	3	6	75	548.299067784427	39.6508298496118	0
0188	20-25	<=4	151.5	55.5	53.1	24.1806358853707	23.135	1	Class 1-9	Own business	Winter	0	1.32639108845157	9	0	0	3	30	2083.07519410368	26.9903716265848	0
0189	20-25	5-7	154.767	43.5	43.5	18.1607758877221	18.1608	2	Class 1-9	No paid work	Spring	2	-1.0552858609349	9	1	2	9	67	386.592249758375	72.7071285401272	0
0190	20-25	<=4	149.133	49.9	51.8	22.4362926192141	23.2906	1	Class 1-9	Own business	Late Monsoon	0	-0.787974153486536	9	0	NA	NA	NA	NA	NA	0
0191	<18	<=4	159.233	88.4	84.2	34.8645682865033	33.2081	NA	11 years +	Private service	Summer	1	0.474796998844832	14	0	3	7	45	687.871857671657	137.711129387996	1
0192	25-30	<=4	147.733	59.2	58.3	27.1246855817227	26.7123	NA	11 years +	Own business	Summer	1	0.93755108740858	9	1	NA	NA	NA	NA	NA	0
0193	<18	<=4	153.367	49.4	48.5	21.0022097669156	20.6196	NA	Class 1-9	Laborer	Autumn	1	-0.039224878219894	11	0	2	5	39	220.883693624156	244.159208409639	0
0194	30-35	<=4	148.367	47.4	46	21.5330556380137	20.8971	2	Class 1-9	Own business	Summer	1	-0.178378047095574	10	1	3	4	56	499.11730570065	218.52739712976	0
0195	25-30	5-7	160.233	56.2	56.1	21.8892348457404	21.8503	2	No Schooling	Own business	Summer	0	0.149053031252538	10	1	6	5	68	824.961798035412	239.028761824068	1
0196	<18	<=4	155.167	43.1	44.1	17.9011284540952	18.3165	NA	Class 1-9	No paid work	Winter	0	-1.11140228549396	8	0	1	9	58	1432.72615434647	38.6474895623154	0
0197	20-25	<=4	159.4	58.4	48	22.9845609870137	18.8914	1	SSC Passed	Own business	Late Monsoon	0	1.0403447933008	10	0	5	3	64	886.486187288343	13.8028821715687	0
0198	18-20	<=4	147.733	45.8	43.6	20.9849763453192	19.977	NA	Class 1-9	Own business	Summer	0	-0.210034299021971	10	1	14	1	66	568.405211455771	397.365216801433	0
0199	20-25	>=8	150.033	47	47.3	20.8796080320051	21.0129	NA	11 years +	Own business	Early Monsoon	0	0.594204167191488	14	1	2	4	51	273.520915605669	59.0428489711298	0
0200	25-30	5-7	151.8	56.6	57.2	24.5625181181119	24.8229	1	SSC Passed	Own business	Winter	0	2.28805118439722	14	1	4	1	20	1001.00540466741	171.183243120157	0
0201	25-30	5-7	146.033	42.9	43.4	20.1165404698059	20.351	1	Class 1-9	No paid work	Spring	0	1.59992388439393	9	1	2	6	37	714.849295914961	172.01677208014	0
0202	20-25	<=4	153.667	48.6	48.8	20.5814954757412	20.6662	1	Class 1-9	No paid work	Early Monsoon	0	-1.24509846291921	13	0	2	6	36	244.3854788166	235.342915211609	0
0203	20-25	5-7	157.167	49.2	48	19.9179307483056	19.4321	1	Class 1-9	Own business	Late Monsoon	0	1.69249509548579	12	0	4	7	54	653.669635867389	43.6543001896085	0
0204	18-20	>=8	153.4	48.7	47.6	20.6956104907622	20.2282	NA	Class 1-9	No paid work	Winter	0	0.432668730798941	11	1	10	4	65	995.864646905281	80.8771104247185	0
0205			147.767	47	45.7	21.5250864705468	20.9297	NA	NA	NA	Early Monsoon	0	NA	9	0	8	4	55	508.739093130866	91.7017910941641	0
0206	25-30	<=4	152.2	54.2	53.7	23.3975283230966	23.1817	2	Class 1-9	No paid work	Early Monsoon	0	-1.31189732414197	4	0	3	1	75	920.24731719899	126.350383332728	0
0207	<18	>=8	153.633	52.2	51.4	22.1156442951406	21.7767	NA	11 years +	No paid work	Summer	0	1.99826983288184	20	1	0	5	32	1698.24587657049	288.404010740953	0
0208	25-30	<=4	157.067	62.2	60.3	25.2128726712998	24.4427	2	Class 1-9	Own business	Late Monsoon	1	-0.263706232036248	15	1	2	4	49	979.091814003522	22.623065845582	0
0209	20-25	<=4	135.6	44.8	43	24.3645634827403	23.3856	0	Class 1-9	Own business	Late Monsoon	0	-0.68689879222564	10	1	9	10	73	431.939962806462	38.1557312145432	0
0210	>=35	5-7	149.333	36.9	36.8	16.5467554209184	16.5019	5	Class 1-9	Own business	Early Monsoon	0	-0.284079937682567	11	0	7	8	69	685.822292614682	99.3682005278723	0
0211	25-30	<=4	142.267	42.6	40.6	21.047634188824	20.0595	1	Class 1-9	Own business	Summer	0	-0.27260051243211	8	0	3	3	45	527.633185656041	232.109091276591	1
0212	20-25	<=4	150.033	54.8	54	24.3447344713592	23.9893	1	Class 1-9	No paid work	Early Monsoon	0	-0.610124032150306	10	0	5	7	42	575.848420168418	174.98339041022	0
0213	<18	>=8	148.4	44.3	42.8	20.1157358635872	19.4346	NA	11 years +	Laborer	Late Monsoon	0	0.199177876914599	18	1	4	11	44	609.054333077062	135.980708068406	0
0214	30-35	5-7	150.333	50.4	51.2	22.3007753157556	22.6548	2	Class 1-9	Own business	Late Monsoon	0	-0.897788474499842	10	0	1	5	52	644.992048547849	232.394333488504	0
0215	20-25	<=4	156.167	51	47.9	20.9119000784766	19.6408	1	Class 1-9	No paid work	Early Monsoon	0	-0.569400825902997	7	0	2	3	50	549.585545150985	46.7396869750839	0
0216	30-35	5-7	148.567	44.9	44.4	20.3424652258872	20.1159	5	No Schooling	No paid work	Spring	2	-1.5588385602442	8	1	9	5	79	299.514559223472	23.6982030386553	0
0217	18-20	<=4	149.167	47.3	45	21.2577634905278	20.2241	NA	SSC Passed	No paid work	Early Monsoon	0	0.133022731742958	14	1	17	6	78	559.861461425727	127.331100236323	0
0218	18-20	<=4	143.4	41.9	41.4	20.3758493179197	20.1327	NA	Class 1-9	Own business	Autumn	0	-0.121043999917046	8	1	7	5	62	966.964679723843	288.057418240621	0
0219	20-25	<=4	142.233	34.4	40.6	17.0041789307568	20.0689	NA	Class 1-9	No paid work	Spring	0	-1.01561403228955	8	0	NA	NA	NA	NA	NA	0
0220	30-35	<=4	154.167	66.6	68.6	28.0216216216216	28.8631	2	SSC Passed	No paid work	Spring	0	1.80967014756097	16	1	5	4	49	1079.80805277719	129.37284616531	0
0221	<18	5-7	158.433	44.1	44.1	17.5689363852673	17.5689	NA	Class 1-9	No paid work	Late Monsoon	1	-0.670022769673931	8	0	7	7	82	858.782074967604	104.950203484126	0
0222	25-30	5-7	134.167	29.1	28.8	16.166042976737	15.9994	3	No Schooling	No paid work	Summer	2	-1.19939872654132	10	0	2	3	43	1122.18403433895	147.866308599651	0
0223	20-25	<=4	140.533	46.7	47	23.6460272423838	23.7979	1	Class 1-9	No paid work	Winter	1	-1.3587890621771	13	0	NA	NA	NA	NA	NA	0
0224	<18	>=8	154.367	44.6	43.9	18.7166365113085	18.4229	NA	11 years +	Laborer	Early Monsoon	0	0.936960493948324	5	1	1	0	60	1396.98782669513	414.030936714684	0
0225	25-30	<=4	159.967	52.7	55.4	20.5945176551637	21.6496	2	Class 1-9	No paid work	Late Monsoon	0	-1.30924772027097	12	1	5	9	75	549.862906707265	185.47530646488	0
0226	25-30	<=4	156	50.4	49.2	20.7100591715976	20.217	1	Class 1-9	Own business	Winter	0	1.59598721648024	18	1	NA	NA	NA	NA	NA	20
0227	25-30	5-7	156.1	50.9	52.9	20.8887271049907	21.7095	2	Class 1-9	No paid work	Late Monsoon	0	-0.243356731435258	12	0	7	10	53	1004.91812306121	209.143640017521	0
0228	30-35	<=4	153.567	58.6	57	24.8487016082255	24.1702	1	Class 1-9	Own business	Summer	0	0.838126593928136	13	1	5	3	41	301.681550749781	121.8171171585	0
0229	<18	5-7	144.067	40.8	41.4	19.6577201198907	19.9468	NA	Class 1-9	Own business	Winter	NA	0.0257783871963676	8	1	6	4	59	789.310865339146	207.170957653227	0
0230	30-35	<=4	155.333	51.1	50.2	21.1783234172668	20.8053	2	No Schooling	No paid work	Summer	1	-1.3032755851496	8	0	4	3	26	313.705438131082	168.049486697201	1
0231	20-25	5-7	141.467	39.5	38.5	19.7373505513355	19.2377	NA	Class 1-9	Laborer	Late Monsoon	0	0.219480924069198	7	0	6	11	73	791.280917639944	125.174090765573	0
0232	<18	5-7	156.433	52.3	56	21.3718978567669	22.8839	NA	Class 1-9	Laborer	Spring	0	1.34159034809993	10	0	6	2	52	658.945918403846	10.3686659749444	0
0233	30-35	<=4	156.433	52.2	50.6	21.3310338073276	20.6772	1	No Schooling	No paid work	Spring	0	-0.567283916737157	8	0	13	5	74	155.69424346552	109.566767246381	0
0234	20-25	<=4	143.667	40.4	39.4	19.5735380408159	19.089	NA	No Schooling	Own business	Spring	1	-0.286166114322122	5	0	3	4	57	776.072105720291	180.208921863295	0
0235	25-30	<=4	147.633	37.6	39.4	17.2511874337946	18.077	4	Class 1-9	Own business	Late Monsoon	1	-1.15214414397696	14	0	3	8	63	786.51895157125	78.3006892481652	0
0236	20-25	5-7	143.333	47	48.5	22.8772309356409	23.6074	1	Class 1-9	No paid work	Spring	1	1.26579116377421	13	1	7	6	56	1278.7969031387	123.712704596404	0
0237	<18	5-7	153.167	38	38.4	16.1977642822721	16.3683	NA	Class 1-9	No paid work	Summer	0	0.431795441512477	7	0	1	4	46	1509.86206821849	214.489968360159	0
0238	20-25	<=4	148.067	64.3	63.9	29.3289404625043	29.1465	1	Class 1-9	Own business	Spring	0	-1.2265691392013	8	0	4	7	51	529.600521810437	147.577774653561	0
0239	20-25	<=4	139.1	45.5	46.1	23.5156580688942	23.8258	1	Class 1-9	No paid work	Early Monsoon	0	-1.23996771654051	12	1	5	3	62	676.673706275073	103.662292121003	0
0240	30-35	5-7	146.067	43.2	43	20.2479709845743	20.1542	2	Class 1-9	No paid work	Winter	0	0.0257783871963676	10	1	7	6	72	258.507233741528	212.493267335941	0
0241	30-35	<=4	147.033	44.6	44.5	20.6301911797864	20.5839	5	Class 1-9	No paid work	Spring	0	-0.816659190958369	13	0	4	1	50	177.252256171274	366.042551799116	0
0242	20-25	<=4	146.2	49.1	49.6	22.9713620567369	23.2053	1	Class 1-9	Own business	Winter	0	-0.85848891427036	14	1	12	4	85	89.9577940376263	83.5166675535567	0
0243	20-25	<=4	154.867	50.7	46.6	21.1393708574848	19.4299	2	Class 1-9	No paid work	Summer	1	-1.09352489436586	12	0	5	8	30	816.349168651833	48.3642774655452	1
0244	25-30	<=4	145.667	42.4	40.7	19.9823007922752	19.1811	1	Class 1-9	No paid work	Early Monsoon	1	-0.212104884934781	14	1	5	6	42	344.39372264003	176.4974085393	0
0245	20-25	<=4	152.5	56.7	56.7	24.3805428648213	24.3805	1	Class 1-9	No paid work	Late Monsoon	1	-0.442429205810323	10	0	NA	NA	NA	NA	NA	0
0246	20-25	<=4	146.033	48.5	51.4	22.7424758225078	24.1023	2	No Schooling	No paid work	Early Monsoon	0	-0.628653355868216	7	0	3	3	42	379.988444716895	351.918791884822	0
0247	20-25	<=4	142.333	35.6	36.4	17.5726296968667	17.9675	1	Class 1-9	No paid work	Late Monsoon	1	-0.848435487491486	7	1	5	1	72	180.94359266518	372.327930432077	0
0248	<18	>=8	148.867	42.1	40.3	18.9970938307025	18.1849	2	Class 1-9	No paid work	Early Monsoon	0	-1.08139504908234	12	1	3	4	20	313.311553611033	303.034813740073	0
0249	20-25	<=4	153.633	39.7	37.1	16.819752462013	15.7182	2	Class 1-9	No paid work	Early Monsoon	1	-1.10358893161174	8	0	4	3	44	873.491518292268	91.3423840426602	0
0250	20-25	>=8	147.033	41.4	41.1	19.1499980906537	19.0112	1	Class 1-9	No paid work	Winter	NA	-0.557270980619485	19	1	4	1	65	451.286753774948	167.703203090874	0
0251	20-25	<=4	149.833	48.6	47.6	21.6480801186833	21.2026	2	Class 1-9	No paid work	Spring	1	-1.03679007038898	6	0	5	1	37	472.167497115355	340.161707621422	0
0252	18-20	<=4	149.067	46.3	44.7	20.8362668450242	20.1162	NA	Class 1-9	No paid work	Late Monsoon	1	-1.05422533413637	12	0	7	4	79	364.742189951015	75.4948105390815	0
0253	25-30	<=4	151.533	58.5	57.4	25.4764852766722	24.9974	1	11 years +	No paid work	Winter	0	-0.166076260223589	10	0	6	6	85	484.13997620372	68.560221283487	0
0254	18-20	<=4	158.833	48	47.5	19.0264575664852	18.8283	1	Class 1-9	No paid work	Early Monsoon	0	-0.435383320443688	12	0	NA	NA	NA	NA	NA	0
0255	20-25	5-7	156.667	66.3	64.7	27.012222725215	26.3603	3	Class 1-9	No paid work	Early Monsoon	1	-1.3032755851496	7	0	3	0	35	680.617415187796	525.189252477797	0
0256	20-25	<=4	156.833	58.7	59.1	23.8649954092747	24.0276	1	Class 1-9	Own business	Early Monsoon	1	1.27768724646662	12	1	1	2	37	198.447761114518	295.115652767205	0
0257	25-30	>=8	151.233	60.4	57.9	26.4083878403074	25.3153	NA	11 years +	No paid work	Winter	1	0.813021309740218	5	0	5	1	58	526.455877126089	238.458478287923	0
0258	25-30	<=4	143.833	45	43.1	21.7517109331887	20.8333	1	No Schooling	Laborer	Spring	1	-1.10358893161174	5	1	8	3	74	415.384015817427	223.16829755995	0
0259	30-35	<=4	153.367	43.5	45.8	18.4938486813933	19.4717	3	No Schooling	Own business	Spring	0	-0.166994157592882	7	0	2	7	69	672.282791784992	49.9626883589701	0
0260	<18	5-7	151.533	47	47.6	20.4682873163007	20.7296	0	Class 1-9	No paid work	Late Monsoon	0	0.591753683337812	8	0	2	3	48	309.363272600617	249.89434234115	0
0261	25-30	<=4	148.833	58.1	57.8	26.2286365648461	26.0932	1	11 years +	Own business	Summer	1	0.0362632792590562	19	1	5	2	55	1336.23105863041	158.214518014585	1
0262	20-25	5-7	154.5	80.4	79.9	33.6820938197128	33.4726	1	SSC Passed	No paid work	Early Monsoon	0	2.54505645774533	8	0	3	10	61	900.045913056178	216.299236689694	0
0263	25-30	<=4	140.367	42.5	42.7	21.5705369811771	21.672	2	Class 1-9	No paid work	Spring	0	-1.64771062092024	7	0	8	3	78	461.049411774811	286.01680315796	0
0264	<18	>=8	144.3	52.7	52.7	25.3091729183205	25.3092	NA	Class 1-9	No paid work	Late Monsoon	1	-1.17929520668724	11	0	3	4	52	240.843728662136	37.2427510366567	0
0265	25-30	<=4	145.033	50.2	48.9	23.8653638509253	23.2473	2	Class 1-9	No paid work	Winter	0	0.770009693752492	8	0	2	8	74	373.764392361619	124.804424583651	0
0266	25-30	<=4	151.233	44	47.2	19.237898426714	20.637	2	Class 1-9	No paid work	Summer	0	-1.3059251890206	6	0	6	9	44	387.856499420482	101.765604815262	1
0267	20-25	<=4	149.233	53.2	52.8	23.8880089429361	23.7084	1	11 years +	No paid work	Early Monsoon	0	0.482078124736751	14	1	17	9	73	639.568422920915	38.7397069819758	0
0268	25-30	<=4	148.1	53.5	52.3	24.3917895868487	23.8447	2	Class 1-9	Own business	Summer	1	-0.182530005333865	5	1	9	5	71	50.8359329729965	298.804234175576	0
0269	20-25	<=4	153.267	50.9	51.7	21.6681761705498	22.0087	1	Class 1-9	Own business	Summer	2	-0.758605869451954	7	0	6	3	54	449.074671803769	56.3619762956438	0
0270	18-20	<=4	152.367	45.1	43.8	19.4265915339211	18.8666	0	SSC Passed	Private service	Summer	1	0.555954334879471	8	1	7	4	55	315.387423979258	41.0488523784555	1
0271	30-35	5-7	151.767	50.9	48.8	22.0986117141745	21.1869	3	Class 1-9	No paid work	Spring	1	-1.39125337396128	7	0	4	0	34	914.195563653491	441.369689970389	0
0272	30-35	<=4	143.067	47.5	46.6	23.2068765748105	22.7672	1	Class 1-9	Own business	Early Monsoon	0	0.103246275093914	9	0	2	7	47	182.436245557484	198.578437001289	0
0273	18-20	>=8	151.867	42.7	42	18.5141148566931	18.2106	NA	11 years +	No paid work	Early Monsoon	0	0.417600853622066	8	0	4	3	59	454.557652715174	86.1178729503441	0
0274	20-25	<=4	150.267	62.1	59.5	27.5021277366315	26.3507	1	Class 1-9	No paid work	Summer	0	-0.357278277339728	5	0	3	6	54	889.243210484065	125.699792472679	1
0275	18-20	<=4	151.167	44.9	42.2	19.6487201710572	18.4672	NA	Class 1-9	No paid work	Spring	0	0.495008564857934	12	0	2	5	29	256.518156713336	49.4621769864925	0
0276	18-20	5-7	149.867	61.8	63.8	27.5155614797178	28.406	1	Class 1-9	No paid work	Late Monsoon	0	0.156034030269012	13	1	3	12	82	772.60365503335	22.1273941436265	0
0277	30-35	<=4	148.6	65.2	68	29.5263645074984	30.7944	2	No Schooling	No paid work	Early Monsoon	0	-0.626413395971354	8	0	9	7	94	322.185978260341	260.990638297689	0
0278	25-30	<=4	148.067	62.6	65.6	28.553525240323	29.9219	1	Class 1-9	No paid work	Late Monsoon	0	-0.224234730218293	5	0	3	5	44	925.79788593044	99.4435460015194	0
0279	20-25	>=8	144.067	67	68.3	32.2810600008009	32.9074	0	11 years +	Own business	Late Monsoon	0	0.761726739498204	13	0	5	1	37	349.901199480671	117.975506003264	0
0280	<18	<=4	153.433	46.1	45.3	19.5822001434895	19.2424	NA	11 years +	Laborer	Early Monsoon	1	0.213456495301456	4	0	6	9	53	601.872343316327	84.0158278980299	0
0281	20-25	<=4	147.067	43.8	41.6	20.2509598400143	19.2338	1	Class 1-9	No paid work	Early Monsoon	1	-0.844935422969022	8	0	2	6	42	856.648021155987	9.32587132802517	0
0282	25-30	<=4	140.4	35.4	40.3	17.9584581293983	20.4442	2	Class 1-9	No paid work	Early Monsoon	1	-1.51423358155084	10	1	12	8	76	199.464119524218	136.236556585831	0
0283	20-25	<=4	142.733	44.4	42.5	21.7937594802308	20.8611	NA	Class 1-9	Own business	Late Monsoon	0	0.340607551797049	9	1	6	3	70	121.01098636228	252.847776976592	0
0284	20-25	<=4	142.033	33.7	33.7	16.7051100838114	16.7051	1	SSC Passed	No paid work	Early Monsoon	1	-0.45139714844402	9	0	3	5	56	50.4842067599268	102.711461256058	0
0285	20-25	<=4	152.3	66.2	65.4	28.5402769269106	28.1954	2	Class 1-9	Own business	Spring	0	-0.0602480368317938	10	1	7	1	53	882.038973578469	86.4796829575467	0
0286	<18	5-7	147.633	47.8	46.7	21.9310308333878	21.4263	NA	Class 1-9	Own business	Early Monsoon	0	-0.0559862300919034	15	0	2	4	18	265.252994821899	252.678900015189	0
0287	<18	5-7	146.9	45.4	42.6	21.038378358089	19.7409	NA	Class 1-9	No paid work	Late Monsoon	0	-0.633958774332099	12	1	4	2	68	134.959673110327	193.520477575326	0
0288	20-25	5-7	153.5	47.2	42.8	20.0320427802948	18.1646	NA	Class 1-9	No paid work	Early Monsoon	0	0.471197153579872	7	1	4	6	57	875.19384050785	280.571981164083	0
0289	>=35	<=4	152.233	45.9	46.5	19.8058356880831	20.0647	3	No Schooling	No paid work	Late Monsoon	0	-1.2265691392013	6	0	4	8	38	152.486148166754	27.5611697342501	0
0290	25-30	<=4	145.033	40.8	38.1	19.3965506995568	18.113	2	Class 1-9	No paid work	Late Monsoon	1	-0.910686385554624	5	0	9	7	97	80.8290363245724	67.3765670323559	0
0291	30-35	5-7	137.733	42.2	42	22.2450985812805	22.1397	1	Class 1-9	No paid work	Early Monsoon	0	0.391694309997067	10	0	3	2	38	317.752900526696	102.531548328699	0
0292	25-30	5-7	148.633	46.2	43.7	20.9126726923799	19.781	2	Class 1-9	No paid work	Early Monsoon	0	-0.957434020569675	9	0	3	2	43	801.938265493125	287.548581556977	0
0293	20-25	<=4	151.267	46	44.9	20.103485361652	19.6227	2	Class 1-9	No paid work	Spring	0	-1.40377702938583	3	0	3	14	69	389.852710658271	130.770991811532	0
0294	18-20	5-7	141.067	40.5	41.1	20.3519587908848	20.6535	1	SSC Passed	No paid work	Spring	0	0.358766818543128	16	1	8	1	85	548.229776952748	314.577018386585	0
0295	<18	5-7	154.633	43.3	43.6	18.108465947139	18.2339	NA	Class 1-9	No paid work	Winter	0	-0.950542588264258	6	1	7	6	33	819.404672356823	96.4269441723344	0
0296	<18	<=4	147.333	48.1	50	22.1586372105403	23.0339	1	Class 1-9	No paid work	Summer	0	-0.231226886151746	9	0	NA	NA	NA	NA	NA	0
0297	>=35	<=4	149.367	62.1	62	27.8345511094701	27.7897	2	Class 1-9	No paid work	Spring	0	2.0735114703441	7	0	11	3	74	581.142154226104	278.540472680196	0
0298	20-25	<=4	149.2	44.1	43.6	19.8107511733715	19.5861	1	Class 1-9	No paid work	Late Monsoon	0	0.0362632792590562	11	1	1	1	30	658.474172606145	187.156565047029	0
0299	20-25	<=4	147.667	40.1	39.4	18.3899026237076	18.0689	2	Class 1-9	No paid work	Spring	0	-0.598728888562958	11	0	4	3	59	719.162193712522	131.87701448941	0
0300	20-25	5-7	140.233	36.5	37.6	18.5605289925915	19.1199	3	Class 1-9	No paid work	Spring	1	-0.8916307643377	7	0	2	0	58	328.262068967779	432.236626592372	0
0301	20-25	<=4	145.667	47.1	46.8	22.1973199838717	22.0559	1	No Schooling	No paid work	Early Monsoon	0	-1.24012193278863	10	0	5	4	49	339.147132884142	42.4534244044545	0
0302	25-30	<=4	143.1	36.5	35.5	17.8243457122193	17.336	1	Class 1-9	No paid work	Late Monsoon	1	-1.3059251890206	9	0	2	9	76	85.6108794142755	74.3891817077279	0
0303	20-25	<=4	144.733	38	38	18.1403836553234	18.1404	1	Class 1-9	Own business	Late Monsoon	0	-0.826406099251112	4	0	6	6	69	836.192164794381	93.1952150521106	0
0304	20-25	<=4	142.233	51.7	52.6	25.5556991488409	26.0006	3	Class 1-9	No paid work	Spring	1	-0.69831183805572	11	1	7	4	41	999.365398225406	84.5580077601897	0
0305	18-20	<=4	148.433	47	45.1	21.3321671076239	20.4698	NA	Class 1-9	Own business	Summer	0	0.446318640317341	14	0	17	6	53	273.03730229872	180.178201595902	1
0306	20-25	5-7	156.767	55.3	52.9	22.5018219151469	21.5253	1	Class 1-9	Own business	Winter	1	-0.900254858941328	12	1	NA	NA	NA	NA	NA	0
0307	30-35	<=4	146.033	55.6	56	26.0717867161121	26.2594	2	Class 1-9	No paid work	Early Monsoon	0	-1.11407054160065	9	0	6	2	57	956.19605139398	25.2589494907695	0
0308	>=35	5-7	146.633	49.4	50.6	22.9753181727584	23.5334	5	No Schooling	No paid work	Spring	0	-0.665527749785721	8	0	4	7	70	475.281336055156	127.237869541883	0
0309	20-25	<=4	150.067	46.4	43.8	20.603903571363	19.4494	1	Class 1-9	No paid work	Spring	0	-0.88565862921633	6	0	5	2	58	1025.99912916281	392.50940608224	0
0310	30-35	<=4	140.467	38.8	38.6	19.6646025216192	19.5632	2	Class 1-9	No paid work	Spring	0	-0.271950092399055	7	0	4	1	59	857.700325778103	350.344848856173	0
0311	25-30	<=4	145.967	51.1	50.3	23.9835528835777	23.6081	1	11 years +	Own business	Early Monsoon	0	-0.341906810887973	18	0	8	6	76	410.462452011207	10.4123216575128	0
0312	20-25	5-7	152.333	47.7	45.6	20.555520974484	19.6506	1	11 years +	Own business	Spring	0	2.00342791681418	9	1	7	3	59	1093.91674004973	318.816985506255	0
0313	25-30	<=4	144.533	41.5	39.4	19.8660744679403	18.8608	1	Class 1-9	No paid work	Winter	0	-1.61208542191606	7	0	9	2	39	832.47105713156	73.68673781415	0
0314	25-30	<=4	147.8	55.5	54.6	25.4064575432917	24.9945	1	Class 1-9	Own business	Late Monsoon	0	0.946276649653927	10	1	7	4	50	257.831112467766	215.179747421732	0
0315	<18	<=4	149.267	52.4	51.1	23.5182833209093	22.9348	NA	SSC Passed	Laborer	Early Monsoon	0	-0.210560596520985	17	1	9	2	78	426.116801161611	171.92784889231	0
0316	30-35	<=4	144.467	44.9	47	21.5134982960628	22.5197	2	Class 1-9	No paid work	Early Monsoon	0	-0.271950092399055	13	1	2	3	42	434.916577135058	347.581981345244	0
0317	18-20	>=8	155.867	49.1	49.9	20.2104040727051	20.5397	NA	Class 1-9	No paid work	Winter	0	1.00723759267921	13	1	2	4	53	1207.8764826369	56.1542997862936	0
0318	20-25	<=4	145.967	53.2	46.8	24.9691783445466	21.9654	NA	No Schooling	No paid work	Late Monsoon	1	-1.10358893161174	7	0	5	0	54	43.6651424115328	412.796745479193	0
0319	18-20	5-7	154.567	44.1	39	18.458946331346	16.3242	1	No Schooling	No paid work	Early Monsoon	0	-0.426317098459353	11	0	2	2	33	943.078859625343	104.084053394328	0
0320	25-30	5-7	156.7	50	48.3	20.3625428580621	19.6702	1	Class 1-9	No paid work	Summer	1	-0.439535278681979	11	0	11	3	67	1045.59117925328	80.9643565741483	1
0321	<18	5-7	149.1	43.6	44.1	19.6124207799896	19.8373	NA	Class 1-9	No paid work	Winter	0	0.253411516287501	10	1	10	4	50	851.538093567193	260.012841477139	0
0322	<18	<=4	149.367	50.4	50.7	22.5903603207293	22.7248	NA	Class 1-9	No paid work	Winter	0	-1.14746628083579	4	0	13	5	82	356.118285376159	13.123350221499	0
0323	<18	>=8	155.133	49.2	49.7	20.4434813457388	20.6512	NA	SSC Passed	No paid work	Winter	0	0.378688640551793	5	0	2	1	45	568.144541654255	329.56302630477	0
0324	18-20	5-7	143.967	36.2	35.6	17.4656467400864	17.1762	NA	Class 1-9	Private service	Late Monsoon	0	0.354847968572729	8	1	3	4	53	446.683086307948	33.8187479348645	0
0325	20-25	<=4	144.767	48.6	47.9	23.1899130346451	22.8559	NA	SSC Passed	No paid work	Winter	0	1.67507734927611	14	0	4	5	53	1075.26196366303	112.439447201465	0
0326	<18	>=8	140.567	38.5	37.9	19.4848037930868	19.1811	NA	Class 1-9	No paid work	Winter	0	-0.53074498621397	9	0	3	3	39	320.61433577971	284.624536010678	0
0327	18-20	<=4	144.1	50.2	53.4	24.1755161737574	25.7166	1	Class 1-9	No paid work	Summer	1	-1.40858273870023	7	0	3	0	55	868.901742405698	420.495407838723	0
0328	20-25	<=4	153.433	55.3	57.1	23.4901446406718	24.2547	2	Class 1-9	Own business	Winter	1	-1.1881894870831	17	1	7	1	43	883.229217700082	337.857267742379	0
0329	25-30	<=4	155.033	45.6	45.3	18.9720680215207	18.8473	2	No Schooling	No paid work	Early Monsoon	0	-1.64506101704924	7	0	5	0	29	679.891774716252	518.791180398802	0
0330	20-25	<=4	158.433	59.1	52.3	23.5447650877391	20.8357	1	Class 1-9	Own business	Late Monsoon	1	-0.683848669306481	8	0	5	6	61	177.422500378324	4.73192455003164	0
0331	20-25	<=4	150.333	43.6	45.9	19.2919405509314	20.3096	1	11 years +	Own business	Late Monsoon	0	1.43479999607496	13	1	2	3	52	1188.23202636124	121.2856599821	0
0332	18-20	<=4	149	41.4	39.4	18.6478086572677	17.7469	NA	11 years +	Private service	Early Monsoon	0	1.69755890987293	11	1	1	5	41	1023.30359830004	202.923894707048	0
0333	18-20	<=4	156.067	50.7	51.1	20.8155384733009	20.9798	NA	Class 1-9	Laborer	Summer	0	1.12670191582334	9	0	9	4	84	1017.0584622701	78.9035016009431	0
0334	<18	<=4	158.1	63.1	62.7	25.2444329224212	25.0844	NA	11 years +	No paid work	Early Monsoon	0	1.3074273702386	21	1	4	3	43	660.968702421315	115.460466276571	0
0335	20-25	5-7	144.633	49.8	47.4	23.806335619085	22.659	1	11 years +	No paid work	Late Monsoon	0	0.280461859595735	11	0	7	6	59	573.99258347592	187.397690509788	0
0336	20-25	<=4	145.9	35	34.8	16.4421066378664	16.3482	NA	Class 1-9	No paid work	Autumn	1	-0.275215652530055	NA	NA	3	10	62	795.847693103987	80.6561069872967	1
0337	20-25	5-7	148.533	53	53.7	24.0230427817656	24.3403	1	Class 1-9	No paid work	Winter	1	-0.818384107440872	8	1	3	2	46	225.45296507125	209.60331639319	0
0338	18-20	<=4	147.167	40.2	40.1	18.5612468561183	18.5151	NA	Class 1-9	No paid work	Winter	0	-0.498518320568974	8	0	5	5	42	1021.70092958271	122.077923586567	0
0339	25-30	<=4	148.633	40	38.1	18.1062101232726	17.2462	1	Class 1-9	No paid work	Winter	0	-0.682774345418312	10	0	8	9	90	301.859940600811	47.009084450441	0
0340	25-30	>=8	150.633	44.1	41.3	19.4355312557278	18.2015	NA	11 years +	No paid work	Summer	0	0.725484312629755	18	1	1	2	57	243.701144648041	369.347207225621	1
0341	18-20	<=4	148.567	41	40.5	18.5755250392288	18.349	NA	No Schooling	Own business	Summer	0	0.128128310360782	7	1	4	12	52	842.489076125168	93.088892553468	0
0342	25-30	5-7	149.8	48.3	47.4	21.5240258038756	21.123	3	Class 1-9	No paid work	Summer	0	0.866253883177137	13	1	4	8	36	496.069315639441	134.546503079523	1
0343			143.467	45.3	46.5	22.0087909923854	22.5918	1	NA	NA	Winter	1	NA	6	0	NA	NA	NA	NA	NA	0
0344	20-25	5-7	144.533	37	37.1	17.7119218147901	17.7598	1	SSC Passed	No paid work	Late Monsoon	0	0.468479039281641	11	1	2	1	59	366.119813588416	212.325058416471	0
0345	>=35	<=4	147.533	42.7	40.5	19.6176763482596	18.6069	3	Class 1-9	Own business	Early Monsoon	0	-0.661654786777083	6	0	3	5	59	516.569731865162	208.003560462315	0
0346	20-25	<=4	150.433	35.1	36.4	15.5102557454107	16.0847	NA	11 years +	Own business	Late Monsoon	0	1.81041600383841	13	1	3	4	38	543.73561432697	368.731737653643	0
0347	<18	5-7	144.8	34	33.7	16.2159274747413	16.0728	NA	Class 1-9	Private service	Spring	0	0.51552020509214	8	1	4	9	50	978.899099606463	110.45999225647	0
0348	20-25	<=4	153.133	51.6	52.1	22.00443538154	22.2177	2	Class 1-9	No paid work	Early Monsoon	0	-0.565409413399882	14	1	1	4	53	1218.62713652468	68.6518557732811	0
0349	18-20	5-7	159.4	42.9	41.6	16.8842066154604	16.3726	NA	SSC Passed	Private service	Summer	0	0.407698693302799	12	1	4	9	47	766.006257093497	116.868483830802	0
0350	20-25	5-7	147.967	45	44.5	20.5534501097478	20.3251	1	Class 1-9	No paid work	Summer	0	-0.340988913518679	8	1	4	3	15	553.455917731436	200.823293682246	1
0351	25-30	<=4	154.233	56.7	57.1	23.8356263816244	24.0038	2	Class 1-9	Own business	Late Monsoon	0	-1.31844884444516	8	0	2	1	15	318.977080376368	151.068010968189	0
0352	25-30	5-7	150.1	60.8	61.3	26.9862285902226	27.2082	2	Class 1-9	No paid work	Early Monsoon	0	0.00245599282976439	9	1	13	1	74	353.547503063409	214.952398315803	0
0353	18-20	5-7	148.233	43.4	36.8	19.751404354684	16.7477	NA	11 years +	Own business	Summer	1	1.08458507475182	4	1	11	12	77	355.301310482836	89.3092363487741	1
0354	25-30	<=4	150.433	46.1	46.6	20.3710196542288	20.592	1	Class 1-9	No paid work	Summer	0	-0.33508509252434	11	1	3	2	41	599.306806709482	327.103008099345	1
0355	30-35	<=4	150.633	42.8	42.8	18.8626017629285	18.8626	1	11 years +	No paid work	Spring	1	0.112283593425888	13	1	2	5	42	309.09531137504	109.614056299772	0
0356	30-35	5-7	148.167	40.9	37.7	18.630404607748	17.1728	2	Class 1-9	Own business	Spring	1	0.959618348162992	9	0	NA	NA	NA	NA	NA	0
0357	20-25	<=4	154.8	56.3	57.5	23.4945148862582	23.9953	1	Class 1-9	No paid work	Winter	1	-1.10358893161174	12	0	4	5	32	835.020210898955	191.868961771337	0
0358			140.567	42.9	42.2	21.7116385122967	21.3574	1	NA	NA	Winter	1	NA	13	0	NA	NA	NA	NA	NA	0
0359	20-25	<=4	146.867	50.4	50.8	23.3659832082237	23.5514	2	Class 1-9	Own business	Early Monsoon	0	-0.337751138360268	7	0	4	9	51	1335.73036521485	65.4149856493758	0
0360			158.567	57.6	56.6	22.9086074275592	22.5109	1	NA	NA	Winter	0	NA	9	0	NA	NA	NA	NA	NA	0
0361	<18	<=4	149.367	43	42.9	19.2735217022095	19.2287	NA	SSC Passed	No paid work	Late Monsoon	1	-0.394607820550008	5	0	NA	NA	NA	NA	NA	0
0362	18-20	5-7	157.067	45.9	47.3	18.6056407654769	19.1731	NA	Class 1-9	Laborer	Spring	1	0.103827726903438	5	0	3	5	53	174.541588700934	129.623358800136	0
0363	<18	<=4	159.533	46.1	48	18.1133194410707	18.8599	NA	Class 1-9	No paid work	Late Monsoon	0	1.21947523237311	11	0	NA	NA	NA	NA	NA	0
0364	<18	<=4	151.633	48.8	47.8	21.224157401676	20.7892	0	Class 1-9	No paid work	Summer	0	1.25594933677284	20	1	3	13	62	83.437496264188	94.0453904515541	1
0365	<18	<=4	147.1	40.1	38.2	18.5318607051073	17.6538	1	Class 1-9	No paid work	Late Monsoon	0	-0.187692943654534	9	1	9	4	73	166.446251418557	115.438514898358	0
0366	25-30	5-7	144.967	48.8	46.1	23.2211388921772	21.9364	1	Class 1-9	No paid work	Early Monsoon	0	1.30994039213446	9	0	3	6	86	514.077830224225	71.3052360026195	0
0367	30-35	<=4	150.3	40.9	40.4	18.1052842197618	17.8839	1	Class 1-9	Own business	Winter	0	0.368408577767917	8	0	8	9	85	30.5213567948011	38.2517379670634	0
0368	25-30	<=4	153.367	49.5	50.9	21.0447243615855	21.6399	1	Class 1-9	No paid work	Early Monsoon	0	-0.656152656861497	10	1	5	1	58	588.196502407521	212.392101338117	0
0369	20-25	>=8	148.767	52.5	53.9	23.721821801775	24.3544	NA	11 years +	Own business	Late Monsoon	0	0.99842160613681	16	1	4	2	64	615.489633942406	247.646664397595	0
0370	20-25	<=4	152.267	50.6	44.8	21.8243257749792	19.3227	2	Class 1-9	Own business	Early Monsoon	0	-0.135068156714572	12	0	5	4	66	190.711445420315	218.413493468915	0
0371	25-30	<=4	153.533	46.2	46.5	19.599122064916	19.7264	1	Class 1-9	Own business	Winter	0	-0.243558872179352	9	0	8	1	72	220.625963027313	310.03218607713	0
0372	30-35	5-7	140.4	53.3	49.9	27.0391474095178	25.3143	1	SSC Passed	Own business	Summer	0	0.322083220773963	14	0	5	11	54	990.205990167146	124.892850985523	1
0373	25-30	5-7	152.3	51	52.1	21.9872224059281	22.4615	2	Class 1-9	No paid work	Spring	0	0.46455062938121	11	0	5	14	75	146.005232054777	84.7038931786728	0
0374	18-20	5-7	146.233	42	42.3	19.6406805048944	19.781	0	Class 1-9	No paid work	Late Monsoon	1	-0.916710814322366	3	0	6	7	94	74.1770459034804	69.3332276324278	0
0375	18-20	5-7	148.533	43.9	42.9	19.8983316626323	19.4451	NA	Class 1-9	No paid work	Early Monsoon	0	-0.598728888562958	6	0	7	3	55	221.72684353167	225.159185914221	0
0376	<18	5-7	144.4	39.8	42	19.0874839818602	20.1426	1	Class 1-9	Own business	Winter	1	0.274836532464437	10	1	8	4	57	245.952398270285	140.101289733604	0
0377	30-35	5-7	146.433	43	43.3	20.0534250187671	20.1933	2	Class 1-9	Own business	Summer	0	-0.952457490439093	8	0	5	2	45	591.137461029262	118.785793163677	1
0378	18-20	<=4	149.233	52.8	52.7	23.7083998531396	23.6635	1	Class 1-9	Own business	Spring	0	-0.557270980619485	10	1	7	5	71	728.167363182111	171.816255798136	0
0379	<18	>=8	153.067	53.5	52.9	22.8345539584067	22.5785	NA	Class 1-9	No paid work	Summer	0	0.615076077704415	13	1	11	6	82	333.813750959195	188.139823385907	0
0380	18-20	5-7	146.1	43.9	43.7	20.5666751463209	20.473	NA	Class 1-9	No paid work	Spring	1	-0.957434020569675	8	0	6	4	53	631.665372237891	95.4926270292408	0
0381	<18	5-7	150.567	51	50.5	22.4963730112336	22.2758	NA	Class 1-9	Laborer	Summer	1	1.23920651520258	4	0	2	2	47	275.489295723772	375.991854084422	1
0382	25-30	<=4	150.067	53.5	52.5	23.7566560574983	23.3126	1	Class 1-9	No paid work	Spring	0	-0.480258484929287	8	0	2	3	47	1010.3003027935	300.55010087892	0
0383	20-25	<=4	151.5	48.1	45.1	20.9565511006546	19.6495	1	Class 1-9	Own business	Winter	0	-1.34738652807152	10	1	NA	NA	NA	NA	NA	0
0384	18-20	5-7	150.567	49.2	48.3	21.702383375543	21.3054	NA	Class 1-9	Laborer	Early Monsoon	0	0.134100445482152	7	0	7	8	77	776.034269780486	68.0731886548538	0
0385	<18	5-7	140.033	44.1	41.4	22.4892895396019	21.1124	1	Class 1-9	No paid work	Early Monsoon	0	-0.0512075620033024	7	0	6	1	79	1006.19692720588	100.70910532603	0
0386	<18	5-7	149.3	36.7	36.1	16.4644204770734	16.1952	NA	Class 1-9	No paid work	Spring	1	-1.2652019827733	7	0	3	7	82	700.176830910989	182.676743366801	0
0387	20-25	>=8	161.133	56.1	57	21.6068809249885	21.9535	1	11 years +	No paid work	Early Monsoon	0	0.580413860789265	12	1	6	3	53	468.429004799401	151.116142638936	0
0388	30-35	<=4	155.067	49.8	52.4	20.7105885171108	21.7919	2	Class 1-9	No paid work	Early Monsoon	0	-0.0044599269882519	10	1	8	5	74	1007.16737646421	83.2360861809383	0
0389	<18	5-7	150.133	38.9	37.5	17.2581940189735	16.6371	NA	Class 1-9	Laborer	Summer	1	-0.181730014518152	9	0	2	3	42	159.491015994695	171.755786136769	1
0390	<18	<=4	151.467	49.4	50.4	21.5324185429478	21.9683	NA	11 years +	No paid work	Early Monsoon	0	0.345116915604805	10	1	6	2	58	443.074123210422	386.291246771697	0
0391	20-25	<=4	153.933	57.1	60.8	24.0974318392957	25.6589	1	Class 1-9	Private service	Spring	0	-0.710745975921239	13	0	5	3	40	310.817968074812	114.837750877783	0
0392	20-25	<=4	149.7	61.1	60.1	27.2645045155999	26.8183	1	Class 1-9	No paid work	Early Monsoon	0	0.428377907766232	11	1	2	5	39	658.027971080336	70.3885488702752	0
0393	<18	<=4	151.233	63.6	63.5	27.8075077258866	27.7638	NA	11 years +	Own business	Summer	0	-0.243558872179352	8	0	1	0	57	544.159805272245	484.567255661752	0
0394	20-25	>=8	147.167	39.5	40.6	18.2380410650913	18.7459	1	Class 1-9	Own business	Early Monsoon	0	0.594204167191488	16	1	11	8	85	879.948995454864	137.405077803097	0
0395	20-25	<=4	148.467	50.2	50.5	22.7743400633407	22.9104	2	Class 1-9	No paid work	Spring	0	-0.206797256200135	16	1	4	1	50	714.342247552363	242.687675172992	0
0396	<18	5-7	146.267	55.9	54	26.1288971579903	25.2408	NA	Class 1-9	No paid work	Summer	0	-0.844935422969022	14	1	5	4	76	1083.32722309716	356.999010451537	0
0397	20-25	>=8	152.233	61.7	60.2	26.6235307615409	25.9763	2	Class 1-9	No paid work	Early Monsoon	0	1.86457586572735	20	1	4	3	71	893.401015307724	268.184714801438	0
0398	25-30	5-7	149.267	51.7	48.8	23.2041077803628	21.9025	2	Class 1-9	No paid work	Spring	0	-1.07543769802865	7	1	5	5	54	598.636342012102	20.6053362650071	0
0399	18-20	5-7	154.533	44	42.1	18.4250354170125	17.6294	1	Class 1-9	No paid work	Early Monsoon	0	-0.859388321106089	6	0	2	6	32	859.004448740766	67.5790055214393	0
0400	20-25	5-7	156.133	50.5	48.8	20.7157239318253	20.0184	1	Class 1-9	Own business	Summer	1	-0.425896329187939	11	0	5	3	59	1055.703521666	63.7272983628081	0
0401	25-30	<=4	143.267	52.6	48.6	25.6268620616556	23.6781	1	Class 1-9	Own business	Early Monsoon	0	0.482435272740339	5	0	10	4	95	409.708488845341	12.7215328996051	0
0402	20-25	5-7	147.733	47.1	47.5	21.5806197787017	21.7639	NA	11 years +	No paid work	Early Monsoon	0	0.0617272832693677	8	1	3	5	55	720.438637484922	174.515300381207	0
0403	30-35	5-7	150.633	50.3	46.2	22.1679642213856	20.361	2	Class 1-9	Own business	Summer	0	0.522801330984059	14	0	3	1	47	217.642990217448	279.043917205262	1
0404	25-30	<=4	156.533	50.5	51.5	20.6099866790106	21.0181	1	Class 1-9	Own business	Summer	0	0.386299214532625	13	0	4	2	70	461.208399822611	322.175953561788	0
0405	<18	5-7	144.367	39.7	40.1	19.048318701989	19.2402	NA	Class 1-9	No paid work	Spring	0	-0.779784797040864	9	1	2	2	51	544.082873184371	261.298840330594	0
0406	20-25	5-7	151.467	56.1	54.5	24.4528072926999	23.7554	1	11 years +	No paid work	Spring	0	1.70196499930425	20	1	14	12	76	204.928393570053	248.526703433096	0
0407	18-20	<=4	142.633	40.3	41.8	19.8090196414049	20.5463	NA	Class 1-9	No paid work	Spring	0	0.195024719558606	7	0	2	5	39	1310.49563932556	58.0936147139921	0
0408	<18	5-7	151.8	52.2	49.9	22.653064412817	21.6549	NA	Class 1-9	Private service	Spring	1	-0.749125628039442	13	1	2	7	71	316.557041509822	98.8953230087792	0
0409	25-30	<=4	145.233	48.3	45.7	22.8988947161288	21.6662	2	Class 1-9	No paid work	Late Monsoon	0	-0.88565862921633	6	0	2	1	3	354.38876173327	380.550131984289	0
0410	<18	<=4	144.533	36.2	35.5	17.328961343119	16.9939	NA	No Schooling	Private service	Early Monsoon	0	0.213456495301456	13	1	2	2	79	626.641087353461	296.365529565373	0
0411			155.467	52.7	50.8	21.803993362539	21.0179	NA	NA	NA	Winter	0	NA	21	1	NA	NA	NA	NA	NA	0
0412	<18	<=4	145.467	40.8	38.8	19.2811613392132	18.336	1	Class 1-9	No paid work	Spring	0	-0.31655507109242	10	1	7	3	79	643.230528998605	272.41762452307	0
0413	<18	>=8	140.567	45.9	44.9	23.229934911758	22.7238	NA	No Schooling	Own business	Summer	0	-0.957434020569675	3	0	1	0	37	1422.68179554851	496.750662600705	1
0414	18-20	5-7	160.267	48.2	47.6	18.765521136431	18.5319	NA	SSC Passed	No paid work	Early Monsoon	0	1.58593143724761	13	1	3	9	62	485.620471914647	50.4462794290442	0
0415	20-25	<=4	153.967	65.1	65.9	27.4617098038304	27.7992	NA	Class 1-9	Own business	Spring	1	0.849730141712633	10	1	4	2	34	171.752398831708	275.871926329168	0
0416	18-20	<=4	156.5	48.5	48.4	19.8021823229797	19.7614	1	No Schooling	Own business	Summer	0	-0.740485236811382	10	1	4	11	57	363.411570313153	206.949718386429	1
0417	25-30	<=4	145.467	42.8	45.3	20.2263163068217	21.4078	3	No Schooling	Farmer/sharecropper	Winter	1	-0.749125628039442	12	1	5	7	68	719.793486368862	97.9735444188444	0
0418	18-20	>=8	149.833	45.3	42.3	20.1781487525999	18.8418	0	Class 1-9	No paid work	Spring	0	0.688598574116497	10	1	5	10	53	1018.40613205267	69.1856364445858	0
0419	<18	<=4	150.167	58.3	57.7	25.8536266892995	25.5876	0	Class 1-9	Laborer	Late Monsoon	0	-0.157435868995529	6	0	2	4	49	812.075864195935	257.269741079567	0
0420	25-30	<=4	141.7	42.8	41.3	21.3159193560999	20.5689	2	Class 1-9	No paid work	Summer	1	-0.86712930549842	8	0	1	11	40	447.545841945618	126.210592243295	0
0421	20-25	<=4	147.433	42	42.4	19.322259974465	19.5063	2	Class 1-9	No paid work	Winter	1	-0.463920803868572	15	0	NA	NA	NA	NA	NA	0
0422	25-30	<=4	139.067	38.1	39.2	19.7005742524928	20.2694	1	No Schooling	No paid work	Spring	0	-0.538148979402519	8	0	6	10	58	794.216991078513	302.975693269405	0
0423	20-25	<=4	149.167	46.3	45.9	20.8083393152523	20.6286	2	Class 1-9	Own business	Winter	1	-1.51423358155084	7	0	7	5	61	612.730697734976	178.137017380635	0
0424	20-25	5-7	150.467	49.6	50.1	21.9079164727312	22.1288	NA	11 years +	Other	Late Monsoon	0	0.829553351078994	16	1	6	5	43	611.452635453552	61.1276738390352	0
0425	20-25	>=8	152.033	53.2	50.7	23.0162198493168	21.9346	NA	Class 1-9	No paid work	Late Monsoon	0	0.208856882644213	9	0	3	13	54	244.120988267507	96.0350287880682	0
0426	18-20	<=4	153.767	48.9	47.2	20.6816154818222	19.9626	NA	SSC Passed	Private service	Early Monsoon	1	0.189273969880308	7	0	3	0	37	868.135358925548	524.084278282103	0
0427	25-30	5-7	147.533	38.7	38.4	17.7799549104836	17.6421	3	Class 1-9	No paid work	Late Monsoon	0	-0.271950092399055	6	1	3	4	47	139.72519657987	141.436928834023	0
0428	25-30	5-7	153.033	55.1	53	23.5277026481736	22.631	3	No Schooling	No paid work	Early Monsoon	0	-1.35053016771397	8	0	2	3	54	360.581045289546	193.579794327375	0
0429	25-30	<=4	143.767	50.7	50.6	24.5296613492905	24.4813	2	No Schooling	No paid work	Winter	0	-0.97753754042376	19	1	6	0	50	660.223126249431	420.328348154056	0
0430	25-30	>=8	149.2	49.5	49.4	22.2365574394986	22.1916	2	Class 1-9	No paid work	Spring	0	0.76600537813297	14	1	NA	NA	NA	NA	NA	0
0431	30-35	<=4	150.233	52	54.3	23.0393772987994	24.0584	2	Class 1-9	No paid work	Early Monsoon	0	-0.681232706846164	11	0	3	0	34	895.822108923645	478.299354310697	0
0432	20-25	<=4	137.1	38.9	38.7	20.6954413103353	20.589	2	No Schooling	No paid work	Early Monsoon	1	-0.83390578659096	4	0	4	4	85	134.848576275442	179.406811415105	0
0433	18-20	<=4	148.667	42.3	42	19.1387319270446	19.003	1	Class 1-9	No paid work	Spring	1	-0.284079937682567	6	1	NA	NA	NA	NA	NA	0
0434	<18	5-7	153.433	51.8	48.9	22.0034266254394	20.7716	NA	Class 1-9	No paid work	Early Monsoon	0	-0.610124032150306	12	1	3	3	42	619.785000680051	240.037896732604	0
0435	18-20	5-7	149.267	48.6	46.8	21.8127589579426	21.0049	1	Class 1-9	No paid work	Early Monsoon	0	1.12561552576842	12	1	8	10	58	317.938430530698	154.538689529277	0
0436	30-35	>=8	157.367	42.2	42.3	17.0406815088101	17.0811	3	Class 1-9	No paid work	Winter	0	-0.480258484929287	6	1	6	5	71	928.933472964554	256.858053104454	0
0437	30-35	<=4	150.533	45.8	46.2	20.2115732978933	20.3881	2	Class 1-9	No paid work	Summer	1	-0.692216652203329	8	1	3	0	20	440.230164365879	806.466479857733	0
0438	25-30	<=4	153.667	63.6	63.7	26.9338088941799	26.9762	1	11 years +	Private service	Summer	0	2.45086419156442	12	0	19	9	74	411.592484932454	63.2455274216251	0
0439	18-20	5-7	153.667	44.1	43.4	18.6758014502096	18.3794	NA	11 years +	Own business	Summer	0	1.36448363946687	13	1	4	2	44	156.16024977184	167.935301366835	0
0440	<18	<=4	149.033	51.7	53.7	23.2768234624778	24.1773	NA	Class 1-9	Laborer	Summer	0	-0.200259338236062	5	0	NA	NA	NA	NA	NA	1
0441	30-35	5-7	139.833	43.3	43.2	22.1445304231583	22.0934	2	Class 1-9	Own business	Summer	0	0.188389253619473	15	1	6	1	57	872.261803030991	225.542606561003	1
0442	25-30	<=4	151.9	56.6	57	24.5301883840457	24.7035	1	Class 1-9	Own business	Early Monsoon	0	-0.931356155323458	8	0	6	3	89	435.397452724604	56.0929724498871	0
0443	25-30	5-7	151.633	52.6	52	22.8768581829541	22.6159	2	Class 1-9	No paid work	Summer	0	0.728100275090072	9	0	6	1	55	355.331166054706	96.5709132697622	1
0444	30-35	5-7	154.433	54.5	52.5	22.8514841281884	22.0129	4	No Schooling	Own business	Summer	0	0.102858927934706	15	0	4	1	32	700.673550755182	385.146541874048	0
0445	20-25	<=4	137.3	37.6	35.5	19.9455846257736	18.8316	NA	Class 1-9	No paid work	Winter	1	-0.610124032150306	8	0	12	10	74	272.768687650059	110.103705159864	0
0446	25-30	5-7	151.667	66.3	69	28.8226059654631	29.9964	1	11 years +	Other	Late Monsoon	0	2.19170681720002	22	1	2	8	50	469.145151030644	69.5933741297696	0
0447	18-20	<=4	156.267	58.9	57.6	24.1202940628312	23.5879	1	Class 1-9	No paid work	Spring	1	-0.891515168978186	5	0	5	5	54	1379.64157591033	308.295003137639	0
0448	20-25	<=4	152.1	51	54.3	22.0450834925118	23.4715	2	No Schooling	No paid work	Summer	0	-0.834453812980115	7	1	3	8	67	740.680274204505	82.9320510387918	1
0449	20-25	<=4	150.567	42	42.9	18.5264248327806	18.9234	1	Class 1-9	No paid work	Early Monsoon	1	-0.807284098034146	8	0	3	0	59	196.991596175921	491.940980848374	0
0450	20-25	<=4	142.4	45.7	44.8	22.5370060598409	22.0932	NA	11 years +	Own business	Spring	1	-0.089289058634449	9	1	9	9	53	433.775577298454	21.5659230752042	0
0451	20-25	>=8	156.467	44.3	43.1	18.0950615685945	17.6049	NA	SSC Passed	No paid work	Late Monsoon	0	-0.0133359666179995	12	0	4	0	25	185.294502404141	529.600483292016	0
0452	18-20	5-7	145.433	34.8	32.5	16.4532360105862	15.3658	NA	Class 1-9	No paid work	Summer	0	-0.196516785539856	9	1	3	2	55	630.148156995343	168.757514538668	1
0453	20-25	5-7	146.033	50.5	47.5	23.6803098770442	22.2736	2	Class 1-9	No paid work	Summer	0	1.62476955673514	14	1	5	0	52	565.377044918421	476.563897606806	1
0454	18-20	<=4	143.233	55.7	52.9	27.1498226650272	25.785	NA	11 years +	Farmer/sharecropper	Early Monsoon	0	0.37837992266162	9	1	6	5	60	1283.0715038347	198.022584756052	0
0455	20-25	<=4	153.267	56.9	54.9	24.2223816130507	23.371	1	Class 1-9	No paid work	Summer	0	0.527037469009642	10	1	4	3	27	924.643190747329	133.494837649133	0
0456	30-35	5-7	158.567	71.2	70.5	28.3175841812884	28.0392	1	11 years +	Laborer	Summer	0	1.81069044234172	9	1	5	0	59	576.154519315022	493.735425685245	0
0457	20-25	<=4	152.067	56.2	51.3	24.3034687363599	22.1845	2	Class 1-9	No paid work	Early Monsoon	0	-0.818432424680538	5	1	1	1	26	259.588341851554	354.416551824853	0
0458	20-25	<=4	150.267	51.8	52.5	22.940583200604	23.2506	1	Class 1-9	Own business	Late Monsoon	0	-1.15479374784796	13	0	7	4	81	669.764123741174	56.2073415796798	0
0459	20-25	<=4	158.533	44.4	45.2	17.6661448758277	17.9845	1	Class 1-9	Own business	Spring	1	-0.557270980619485	4	0	4	4	57	858.776390919893	43.9236645794074	0
0460	20-25	<=4	155.667	58	54.5	23.9351824255235	22.4908	0	Class 1-9	No paid work	Summer	1	-0.743792436377756	8	0	5	2	50	816.266612657388	345.926330668453	1
0461	20-25	<=4	149.9	41	38.4	18.2465428364295	17.0894	1	No Schooling	Own business	Early Monsoon	1	-0.86712930549842	12	1	5	10	76	904.689888145747	36.776423805796	0
0462	18-20	<=4	148.033	45.9	42.5	20.9456406625515	19.3941	NA	11 years +	Own business	Early Monsoon	0	-0.158962764180156	10	0	3	3	44	576.246570705793	315.601900079887	0
0463		<=4	144.2	36.4	36.3	17.5053525981983	17.4573	2	Class 1-9	No paid work	Late Monsoon	0	-0.882870642930313	13	1	10	10	72	836.066919186303	122.781332203115	0
0464	25-30	<=4	149.567	51.9	53.4	23.2005204943146	23.8711	2	Class 1-9	Own business	Winter	0	-0.610124032150306	6	0	5	4	54	283.052231340217	139.981001425537	0
0465	30-35	<=4	150.167	47.3	47.9	20.9755839177335	21.2417	2	Class 1-9	No paid work	Winter	1	-0.806302579397026	15	0	6	1	45	427.026912888505	270.737302217208	0
0466	25-30	>=8	146.4	70.9	71.2	33.0798919048046	33.2199	2	SSC Passed	No paid work	Winter	0	1.8520522103028	10	1	1	0	24	276.038289365714	592.057387560315	0
0467	25-30	<=4	145.3	64.4	67.6	30.5038487425925	32.0196	1	Class 1-9	No paid work	Summer	0	-0.0294219189367222	10	1	2	5	77	803.038900171515	246.999457064048	0
0468	25-30	<=4	146.833	47	47.4	21.799600856008	21.9851	2	Class 1-9	Own business	Late Monsoon	0	0.271984921602431	15	1	5	6	83	640.571567757859	296.413409907474	0
0469	<18	5-7	153.333	41.9	41	17.8213610586011	17.4386	1	No Schooling	Own business	Autumn	0	-1.15479374784796	10	1	7	3	55	788.583370822933	4.99215589674331	0
0470	<18	<=4	149.567	42.3	44.3	18.9090947381408	19.8031	NA	Class 1-9	Own business	Summer	1	0.08125872431983	14	1	3	5	47	465.268629366856	330.536815451842	1
0471	25-30	5-7	159.167	57.1	55.8	22.5388558427675	22.0257	2	SSC Passed	Own business	Summer	0	1.19963601860257	9	1	7	12	74	1146.57572527238	96.7095517281406	1
0472	25-30	<=4	147.6	48	47.6	22.0327406526098	21.8491	1	No Schooling	No paid work	Summer	1	-0.508409718512376	NA	NA	4	2	67	147.600414379018	208.474057213497	1
0473	25-30	<=4	151.967	43.6	43	18.879470697392	18.6197	1	Class 1-9	No paid work	Summer	0	-1.01826074667107	6	0	7	12	89	487.043519824258	104.485320831112	0
0474	<18	>=8	146.567	48.7	45.5	22.6703664070169	21.1807	0	Class 1-9	No paid work	Summer	0	-0.683322371807467	4	0	13	5	73	381.226631029561	14.5075747693404	1
0475	25-30	5-7	147.067	44.1	44	20.389665044398	20.3434	NA	Class 1-9	No paid work	Early Monsoon	0	0.766207518877063	10	0	18	7	55	295.248457421745	31.8282993963309	0
0476	<18	<=4	151.3	42.8	44	18.6967410444576	19.2209	2	Class 1-9	No paid work	Spring	0	0.245097271574293	8	1	8	15	76	200.226805614883	138.808222968393	0
0477	30-35	<=4	148.3	46.7	46.1	21.2341352136986	20.9613	2	11 years +	Own business	Spring	0	0.296622175531017	12	1	12	11	78	287.686243023461	93.5772717833165	0
0478	25-30	<=4	141.367	51.1	52.3	25.5697725368856	26.1702	2	Class 1-9	No paid work	Late Monsoon	0	-0.692216652203329	12	0	4	8	64	159.783153276197	114.589891740852	0
0479	<18	<=4	143.333	41.2	41.1	20.0540832882639	20.0054	1	SSC Passed	No paid work	Early Monsoon	0	-1.44843032531886	12	0	6	1	64	798.831727915829	292.773324236604	0
0480	20-25	<=4	148.967	42.1	42.1	18.9715972307376	18.9716	1	Class 1-9	No paid work	Late Monsoon	1	-1.24509846291921	15	1	2	4	30	537.08389440443	59.6138616145708	0
0481	<18	<=4	163.333	47.5	37.7	17.8050812161599	14.1316	NA	SSC Passed	No paid work	Early Monsoon	1	-0.631389926101936	11	1	4	7	49	1289.65450598456	216.511519159108	0
0482	>=35	<=4	151.567	55.2	54.7	24.0287776534689	23.8111	2	Class 1-9	No paid work	Winter	0	-1.2265691392013	10	0	9	0	79	369.861973703167	410.601472879165	0
0483	<18	5-7	151.467	47.1	43.5	20.5298970318389	18.9607	NA	Class 1-9	Farmer/sharecropper	Early Monsoon	0	1.70452018108093	6	0	7	6	62	429.79079198104	33.073497094115	0
0484	30-35	<=4	144.333	48.2	50.9	23.1373573916336	24.4334	1	11 years +	Private service	Spring	0	-0.586514761616337	10	1	6	4	61	283.36785194032	232.080324002033	0
0485	20-25	<=4	143.033	41.1	40.6	20.0894155500766	19.845	2	Class 1-9	No paid work	Early Monsoon	0	-1.44843032531886	7	1	5	4	65	1037.27274405459	297.354951871309	0
0486	20-25	<=4	147.533	44.4	42.7	20.3987079593145	19.6177	1	Class 1-9	No paid work	Summer	0	-1.61208542191606	6	0	2	5	54	1361.83632732985	98.8465546197569	1
0487	20-25	<=4	153.9	52.8	51.4	22.2923925943658	21.7013	2	SSC Passed	No paid work	Early Monsoon	1	-0.787612929752744	11	1	NA	NA	NA	NA	NA	0
0488	20-25	<=4	155.733	56.1	58.1	23.1312819595609	23.9559	1	Class 1-9	No paid work	Winter	0	-0.67978251433781	10	1	NA	NA	NA	NA	NA	0
0489	20-25	<=4	156.2	54.6	56.7	22.3784799356024	23.2392	1	Class 1-9	No paid work	Spring	0	1.25827849034693	14	1	6	5	31	747.860669089083	232.347668951197	0
0490	20-25	<=4	151.567	49.6	48.5	21.5910755726822	21.1122	1	SSC Passed	Own business	Late Monsoon	0	0.0547926029769662	12	1	7	1	73	938.092285850558	57.8323460249327	0
0491	20-25	<=4	148.8	60.2	60.3	27.1888368597526	27.234	1	Class 1-9	No paid work	Winter	0	0.782139539036004	10	0	2	6	63	1517.68005242463	180.572981362969	0
0492	30-35	<=4	150.467	53.3	52.4	23.5421763708987	23.1447	2	Class 1-9	No paid work	Spring	2	-1.51423358155084	6	0	6	0	58	1124.87832856135	438.108802909657	0
0493	<18	<=4	149.367	51	52.7	22.8592931816904	23.6213	NA	No Schooling	No paid work	Early Monsoon	1	0.167096553645786	5	0	9	3	80	346.205621286303	155.724514253428	0
0494	25-30	<=4	153.667	66	65.4	27.9501790411301	27.6961	2	No Schooling	Own business	Early Monsoon	1	-0.749125628039442	6	0	5	6	69	436.21113474188	37.1173561873093	0
0495	20-25	<=4	151.167	55.5	55.1	24.2873935299259	24.1123	3	Class 1-9	No paid work	Summer	0	-0.426317098459353	8	1	2	8	73	787.139461322151	69.5228328255247	0
0496	<18	<=4	152.933	43.5	44	18.5988010115467	18.8126	1	Class 1-9	No paid work	Late Monsoon	0	-0.00657683615409281	9	1	2	8	69	910.245936228126	213.869616544913	0
0497	30-35	<=4	150.033	45.4	45.1	20.1688128649581	20.0355	2	Class 1-9	No paid work	Spring	0	-0.97753754042376	8	0	3	4	35	98.4692555252898	24.752450450324	0
0498	20-25	5-7	150.2	42	40.5	18.6169882677513	17.9521	1	Class 1-9	No paid work	Summer	0	1.25330721928027	14	1	14	6	73	278.55623698394	86.4446330873741	1
0499	<18	<=4	150.3	49.4	49	21.8679960991745	21.6909	NA	Class 1-9	No paid work	Winter	0	-1.3059251890206	12	1	6	3	41	268.546082421056	45.1167886855229	0
0500	30-35	<=4	151.833	48	47.6	20.8212588909065	20.6477	2	Class 1-9	Own business	Winter	1	-0.235708821957586	10	0	3	3	63	454.098647347499	151.893343098789	0
0501	25-30	<=4	152.533	43.1	43.1	18.524553462272	18.5246	2	Class 1-9	No paid work	Summer	1	-0.6321246277981	8	1	3	1	41	355.728189173667	54.8562788894199	1
0502	20-25	5-7	147.867	43.2	42.8	19.7580091081983	19.5751	NA	Class 1-9	Own business	Spring	0	-0.600655945789554	9	0	3	6	61	726.680769763513	59.2566567580447	0
0503	>=35	5-7	144.067	39.8	40.4	19.1759132542071	19.465	4	Class 1-9	Own business	Winter	1	-1.01826074667107	9	1	6	5	58	672.923466460235	68.6552483856305	0
0504	18-20	<=4	156.133	58.6	61.8	24.038444008019	25.3511	0	Class 1-9	No paid work	Early Monsoon	0	-1.31844884444516	8	0	2	6	72	260.767824715117	86.1053024101296	0
0505	<18	5-7	148.9	43.8	43.6	19.7553493922975	19.6651	NA	11 years +	Own business	Early Monsoon	2	-0.885883977906969	6	0	3	0	35	690.069313684577	527.393201570389	0
0506	20-25	<=4	158.033	60.3	60.8	24.1445942202193	24.3448	1	Class 1-9	No paid work	Summer	0	1.7137772001746	8	1	9	5	78	543.065644690382	233.198775987032	0
0507	20-25	<=4	144.4	45.2	42.2	21.6772431150774	20.2385	NA	Class 1-9	Own business	Spring	0	0.263319006943066	7	0	4	4	39	1127.69297835455	137.800065472288	0
0508	20-25	5-7	153.367	50.2	49.9	21.3423265242746	21.2148	0	11 years +	Private service	Summer	0	0.851209440539602	9	1	2	3	50	711.415618608887	177.301964545005	1
0509	20-25	<=4	150.367	53.6	54.2	23.7061836725036	23.9716	2	Class 1-9	Own business	Winter	1	-0.382358327324395	10	0	4	5	35	171.455738467097	116.257870634927	0
0510	30-35	<=4	149.1	43.7	42.1	19.6574033964574	18.9377	3	No Schooling	No paid work	Summer	0	-1.15479374784796	9	0	2	6	81	534.977320213138	194.51042787722	1
0511	20-25	<=4	158.033	56.8	57.9	22.7431666949992	23.1836	1	Class 1-9	No paid work	Summer	1	-0.952457490439093	5	0	5	8	58	107.441799574283	263.900025653582	0
0512	25-30	<=4	154.2	43.6	40.4	18.3365548473272	16.9908	1	Class 1-9	Own business	Spring	0	-0.957434020569675	14	0	6	4	41	1021.19636249094	302.719617612355	0
0513	25-30	<=4	151.567	49.3	49.4	21.4604843897829	21.504	3	Class 1-9	Own business	Late Monsoon	0	-0.282471085249626	7	1	3	5	60	478.276073231434	30.6812199326606	0
0514	18-20	<=4	153.967	39.1	39	16.4938994367092	16.4517	1	Class 1-9	Own business	Early Monsoon	0	-1.19127083572263	6	0	2	2	51	690.779705313139	227.073123189581	0
0515	18-20	5-7	148.267	51.7	49.1	23.5181683789659	22.3354	NA	Class 1-9	Laborer	Late Monsoon	0	1.26740606602534	11	1	2	2	65	541.072069952641	216.55788117301	0
0516	18-20	<=4	157.7	49.1	48.4	19.7432254801002	19.4618	NA	Class 1-9	Farmer/sharecropper	Early Monsoon	1	1.84031848056165	5	1	7	1	43	1038.56697246782	132.895346535124	0
0517	25-30	5-7	139.633	42.8	42.8	21.9515685256222	21.9516	3	No Schooling	No paid work	Summer	0	-0.123519793010831	4	0	2	0	45	554.363455773913	418.869898552827	0
0518	20-25	<=4	148.467	52.9	54.4	23.9992547679427	24.6798	1	Class 1-9	No paid work	Late Monsoon	1	-0.357278277339728	8	0	5	2	62	1160.39539366345	144.330826983233	0
0519			148.167	44.5	40.2	20.2702446221219	18.3115	2	NA	NA	Winter	1	NA	13	1	NA	NA	NA	NA	NA	0
0520	18-20	5-7	152.767	45.1	44.5	19.324992623985	19.0679	NA	Class 1-9	Laborer	Summer	0	0.336436702891015	8	1	14	6	89	483.657429460485	202.894773534704	0
0521	>=35	5-7	150.933	49.5	48.6	21.7287564459539	21.3337	3	No Schooling	No paid work	Early Monsoon	0	-0.418203004730308	4	0	2	11	45	621.676296589818	25.4965204744702	0
0522	25-30	>=8	147.033	40.3	38.7	18.6411817162644	17.9011	NA	Class 1-9	Private service	Early Monsoon	0	2.09654478825072	13	1	5	1	58	569.106724014948	193.12430554835	0
0523	30-35	<=4	146.033	48	49.1	22.5080173088737	23.0238	2	Class 1-9	No paid work	Summer	1	-0.300265707271371	3	0	2	2	38	153.927648716627	282.224475778901	0
0524	<18	5-7	150.5	46	44.8	20.3088266133928	19.779	NA	Class 1-9	Own business	Early Monsoon	1	-0.250875563305476	10	0	3	3	38	236.266227786593	222.016438787882	0
0525	25-30	5-7	148.533	48.8	50.7	22.1193299575502	22.9805	2	Class 1-9	No paid work	Early Monsoon	0	0.0257783871963676	17	1	4	2	48	1152.97690446953	102.712842541384	0
0526	25-30	5-7	148.6	45.6	49.8	20.6503408211952	22.5523	3	No Schooling	Own business	Spring	2	-1.16076588296933	7	0	4	3	71	49.5241358154764	73.7770091851607	0
0527	18-20	5-7	149.967	45.7	42.2	20.3201412815503	18.7639	NA	SSC Passed	Own business	Summer	1	1.536934994798	8	0	2	6	78	525.790685051487	185.122690430308	0
0528	25-30	>=8	145.567	49.9	49.4	23.5492278228647	23.3133	3	Class 1-9	Own business	Spring	0	0.692006938850885	9	0	1	1	59	1386.46645602077	323.227433499626	0
0529	20-25	<=4	144.133	39.2	42.6	18.8693615480921	20.506	1	Class 1-9	No paid work	Spring	0	-0.610124032150306	7	1	13	4	88	381.536082150494	269.478436226917	0
0530	20-25	<=4	142.767	37	35.9	18.1529865015374	17.6133	1	Class 1-9	No paid work	Summer	0	-1.42586765597616	9	1	7	6	55	41.6508543808949	24.9778841168608	0
0531	18-20	<=4	151.767	48.6	48.2	21.1000496917265	20.9264	NA	SSC Passed	No paid work	Spring	0	0.727898134345979	9	0	3	3	43	831.885104040524	124.395416120436	0
0532	30-35	<=4	143.033	46	43.7	22.4845040219836	21.3603	2	Class 1-9	No paid work	Early Monsoon	2	-0.708402421792134	11	1	7	10	78	621.153032007916	70.9350479061088	0
0533	<18	>=8	150.833	38.4	38.5	16.8786056591679	16.9226	NA	Class 1-9	No paid work	Winter	1	-0.957434020569675	9	0	NA	NA	NA	NA	NA	0
0534	20-25	5-7	140.067	41.8	40.6	21.3062341293475	20.6946	1	Class 1-9	No paid work	Early Monsoon	0	0.209059023388306	7	0	6	4	58	399.833174913835	176.59000969608	0
0535	20-25	>=8	148.533	42.2	44.6	19.1277812337832	20.2156	0	11 years +	No paid work	Late Monsoon	0	-1.36310214037819	7	1	5	2	43	383.310733828858	315.056888517172	0
0536	25-30	<=4	144.533	39.2	39.1	18.7650631118857	18.7172	2	No Schooling	No paid work	Spring	1	-1.86854266887502	10	0	3	5	59	1269.52818166518	148.078849921466	0
0537	30-35	<=4	149.733	47.4	45.6	21.1417705881	20.3389	2	Class 1-9	No paid work	Early Monsoon	0	-0.749125628039442	12	0	5	5	69	797.51851619492	286.68852830256	0
0538	25-30	<=4	145.833	55.2	55.5	25.9552653061225	26.0963	0	Class 1-9	No paid work	Early Monsoon	1	0.392681087698109	15	1	3	1	20	282.673621100382	278.974458990979	0
0539	30-35	<=4	146.867	43.3	45.7	20.074346684843	21.187	2	Class 1-9	Own business	Late Monsoon	1	-0.99606686414167	10	0	2	4	51	374.275438174682	14.2168538444005	0
0540	18-20	<=4	143.867	44.5	45.3	21.5000588366154	21.8866	1	Class 1-9	No paid work	Autumn	0	-0.281143706054405	10	1	5	8	32	827.315407718243	120.91573047257	0
0541	20-25	<=4	152.667	58.2	56.2	24.9709197002346	24.1128	1	Class 1-9	Own business	Summer	2	-0.989755146106418	5	1	7	4	85	616.405647790703	136.215452325672	0
0542	18-20	<=4	156.567	44.6	45.4	18.1943375540963	18.5207	1	Class 1-9	No paid work	Late Monsoon	0	-0.867864007194584	5	0	NA	NA	NA	NA	NA	0
0543	20-25	<=4	148.567	41.9	41.3	18.9832804669192	18.7114	1	Class 1-9	Own business	Early Monsoon	0	-0.086053493746799	14	1	6	3	53	708.355582440776	236.553063645673	0
0544	<18	5-7	149.333	42.6	40.9	19.1027582908163	18.3404	NA	No Schooling	No paid work	Winter	1	-0.977485246777388	2	0	3	0	54	869.606119034547	433.73862685667	0
0545	20-25	<=4	151.467	48.2	48.1	21.0093638414997	20.9658	1	Class 1-9	Own business	Early Monsoon	0	-1.06144357109704	9	1	4	3	19	202.006124385314	224.77532350882	0
0546	20-25	5-7	155.5	70.2	67.1	29.0319578995254	27.7499	NA	11 years +	No paid work	Summer	0	1.16971155129731	9	0	3	7	75	892.995537962272	204.180262051867	0
0547	30-35	<=4	148.033	45.3	43.1	20.6718414382045	19.6679	3	No Schooling	Own business	Summer	0	-0.554152702877251	6	0	1	1	28	242.396248408003	299.374528808492	1
0548	20-25	5-7	149.033	48	46.4	21.6109772959175	20.8906	1	11 years +	No paid work	Winter	0	2.0097492581323	20	1	8	6	51	353.668412411304	48.2122396208564	0
0549	25-30	<=4	157.567	44.5	41.4	17.9238506213311	16.6752	2	Class 1-9	No paid work	Early Monsoon	0	-0.916710814322366	11	1	2	10	64	984.084770809396	114.782696873945	0
0550	<18	>=8	152.567	72.8	72.8	31.276061893188	31.2761	NA	11 years +	Own business	Late Monsoon	0	1.52613625585595	13	0	4	0	45	1308.06519885665	478.382938917096	0
0551	18-20	5-7	144.467	50.3	50.4	24.1008678016026	24.1488	NA	Class 1-9	No paid work	Spring	1	0.623343997539797	7	1	1	4	15	955.84653903697	14.9596067027412	0
0552	18-20	<=4	152.233	43	42.3	18.5544865923218	18.2524	1	Class 1-9	Own business	Late Monsoon	0	-0.708402421792134	7	0	5	3	48	946.543842545228	143.538845426991	0
0553	20-25	<=4	154.533	61.5	56.8	25.7531745033243	23.785	3	Class 1-9	Own business	Late Monsoon	0	-1.39125337396128	9	0	6	3	51	1167.88725874622	156.411860817369	0
0554	25-30	5-7	153.567	62.4	60.2	26.4600508592708	25.5272	1	11 years +	Other	Spring	0	1.95081365120288	13	0	6	3	51	344.968438967959	162.554944048829	0
0555	20-25	5-7	150.033	58.3	57.8	25.8995988992745	25.6775	1	Class 1-9	No paid work	Summer	0	0.42810993224476	10	1	4	5	45	473.004453222896	23.2760951853403	0
0556	20-25	<=4	151.667	49.4	48.5	21.4756671899529	21.0844	1	SSC Passed	Own business	Late Monsoon	1	-0.892157061836714	7	0	3	4	72	531.031146097315	75.7993266468943	0
0557	25-30	<=4	146.8	44.9	44.7	20.8350347838353	20.7422	2	Class 1-9	Own business	Early Monsoon	0	-0.655463712539835	14	0	5	4	56	741.798746792325	233.128862653308	0
0558	30-35	<=4	151.633	40.6	41.7	17.6578030841813	18.1362	2	Class 1-9	Own business	Spring	NA	-0.160977235214869	11	0	2	1	58	1458.58914491243	144.632089130627	0
0559	30-35	5-7	156.967	64.3	61.9	26.0973314565382	25.1232	3	Class 1-9	No paid work	Early Monsoon	1	-0.911734284191785	4	0	8	0	46	555.669721154506	568.750077056601	0
0560		5-7	149.2	55.2	55.9	24.7971307204106	25.1116	2	11 years +	No paid work	Early Monsoon	0	0.645000545009673	12	0	6	6	64	591.561878419118	157.305678455608	0
0561	20-25	<=4	146.633	42.4	39	19.7197062859303	18.1384	1	Class 1-9	No paid work	Winter	0	-0.8916307643377	14	0	3	0	63	669.151634927474	485.348460620498	0
0562	20-25	<=4	162.167	52.2	47.8	19.849397240393	18.1763	1	Class 1-9	No paid work	Spring	0	0.0990515905837236	8	0	8	6	95	581.380793747746	95.8593014572654	0
0563	20-25	<=4	146.567	44.5	42.6	20.7152218708882	19.8308	1	Class 1-9	No paid work	Summer	1	-0.844935422969022	7	0	7	9	65	479.216755307662	209.931460456341	0
0564	<18	<=4	158.9	51.4	51.3	20.3570725579137	20.3175	NA	Class 1-9	Own business	Winter	2	-1.18319632908299	10	1	4	3	45	750.137960235044	199.155099263611	0
0565	<18	5-7	151.467	51.4	50.6	22.4041763786947	22.0555	NA	Class 1-9	Laborer	Summer	1	0.0993829075282016	7	0	4	4	61	545.102883169142	274.187390894131	1
0566	30-35	<=4	151.567	38.4	36.4	16.7156714111088	15.8451	NA	11 years +	No paid work	Summer	0	-0.239365318932143	17	1	8	4	68	728.729408820452	124.225921139299	1
0567	20-25	<=4	153.033	41.1	41.1	17.5497019753165	17.5497	2	Class 1-9	Own business	Summer	1	-1.32177137569553	2	0	3	3	58	1171.32208869467	122.634772325574	1
0568	25-30	<=4	148.333	43.4	41.8	19.7247822244666	18.9976	2	No Schooling	No paid work	Early Monsoon	0	-1.64771062092024	12	0	5	2	59	601.000597886908	228.289046065947	0
0569	30-35	<=4	145.733	40.4	42	19.0223237118183	19.7757	1	Class 1-9	No paid work	Winter	0	-1.00203899926304	11	0	7	8	70	576.915252440839	96.6114485910323	0
0570	20-25	<=4	152.567	57.5	46.4	24.7029335008009	19.9342	1	11 years +	Own business	Summer	0	0.062461984965532	14	1	4	2	68	231.544365200731	180.872442330724	1
0571	20-25	<=4	152.033	52.3	52.3	22.6268477090088	22.6268	1	SSC Passed	Own business	Spring	0	-0.271950092399055	14	1	2	6	37	270.350405932216	146.944968432186	0
0572	20-25	<=4	150.833	49.8	48.5	21.8894417142334	21.318	2	Class 1-9	No paid work	Summer	0	-1.09494854038368	16	1	NA	NA	NA	NA	NA	1
0573	20-25	<=4	151.067	49.9	51.5	21.8656933260315	22.5668	1	Class 1-9	No paid work	Summer	0	0.691205398750441	12	1	10	5	83	916.998289368538	90.5548957118191	1
0574	<18	5-7	157.6	46.1	45	18.5604498956428	18.1176	NA	Class 1-9	Own business	Early Monsoon	0	0.135115585925555	9	0	8	2	80	589.117561619612	158.052214658297	0
0575	25-30	5-7	152.033	51.2	52.2	22.1509484264102	22.5836	2	Class 1-9	No paid work	Winter	0	0.0255762464522741	8	0	2	0	45	584.259583587159	409.061782871268	0
0576	20-25	<=4	147.067	39.4	40.8	18.2166168423873	18.8639	1	Class 1-9	Own business	Summer	1	-0.86712930549842	8	0	2	3	45	138.667710838408	117.627681352236	0
0577	<18	5-7	149.9	46.5	45	20.694249802292	20.0267	NA	11 years +	Own business	Early Monsoon	0	0.827781942147797	11	0	3	5	53	120.709141630247	87.1322732691856	0
0578	25-30	>=8	151.567	47.6	48	20.720467686687	20.8946	NA	11 years +	No paid work	Winter	0	0.266671553193512	17	1	3	5	48	207.308968116957	179.687630898178	0
0579	20-25	<=4	156.367	60.1	60.3	24.5802398048014	24.662	1	Class 1-9	No paid work	Summer	0	-0.577448539632001	6	1	2	0	25	1056.71400536678	435.47910231185	1
0580	20-25	5-7	160.033	39.8	36.9	15.5403991591872	14.4081	2	Class 1-9	Own business	Summer	0	0.105751347044738	9	0	6	4	43	713.865427024858	79.4934617744038	0
0581	25-30	<=4	151.767	46.9	47.4	20.3619821099172	20.5791	0	Class 1-9	No paid work	Late Monsoon	0	-0.985853229674235	10	0	5	1	42	500.601380093094	302.903679173842	0
0582	25-30	5-7	152.367	54.5	52.3	23.4755928735853	22.528	2	Class 1-9	Own business	Summer	0	-0.570824471920824	9	0	9	3	55	431.845566725971	152.63364518666	0
0583	25-30	<=4	151.133	46.4	48.4	20.314094031295	21.1897	1	Class 1-9	Own business	Late Monsoon	1	-0.27961947438762	17	1	7	1	51	1003.01093111027	358.645019140278	0
0584	25-30	<=4	152.867	46.4	46.2	19.8560285774658	19.7704	2	Class 1-9	No paid work	Early Monsoon	1	0.329072355400983	6	1	14	5	49	419.497567222457	131.024341054611	0
0585	20-25	>=8	146.333	56.9	56.5	26.5720912614609	26.3853	NA	11 years +	No paid work	Summer	0	0.639671598496648	12	1	2	5	60	1127.54113292981	147.536233730338	0
0586	>=35	5-7	149.1	47.2	45.8	21.2317949728328	20.602	5	Class 1-9	Own business	Winter	1	-0.929042800349972	11	0	6	1	59	607.173857896495	386.318469464789	0
0587	25-30	<=4	155.433	48.5	49.8	20.0749012271169	20.613	1	Class 1-9	No paid work	Late Monsoon	1	-0.834453812980115	5	0	NA	NA	NA	NA	NA	0
0588	20-25	<=4	156.867	48.9	47.7	19.8722719989799	19.3846	1	Class 1-9	No paid work	Spring	2	-0.788507957375281	3	0	3	5	73	657.759173760115	185.565319994718	0
0589	20-25	5-7	155.567	45.2	45.3	18.6769236095001	18.7182	NA	Class 1-9	No paid work	Winter	1	-1.40505751520055	6	1	7	12	81	604.345182725341	92.5870627229116	0
0590	>=35	5-7	140.833	43	42.8	21.6799131683064	21.5791	3	No Schooling	No paid work	Spring	2	-0.749393603560913	6	0	9	8	79	364.717898843362	116.883437951444	0
0591	20-25	<=4	152.2	61.2	62.4	26.4193493242345	26.9374	1	11 years +	No paid work	Winter	1	-0.194594015839999	22	1	7	0	43	359.501010574547	403.228442187161	0
0592	20-25	5-7	149.733	41	39.3	18.2871855297912	17.5289	NA	11 years +	No paid work	Early Monsoon	0	2.21064438038075	10	0	4	3	18	224.358978860563	239.497815986689	0
0593	25-30	<=4	145.733	48	46.4	22.6007806477049	21.8474	1	No Schooling	No paid work	Early Monsoon	0	0.38907834753675	8	1	1	1	34	451.559906730936	382.916432949466	0
0594	<18	<=4	145.633	38.3	39.2	18.0583137369807	18.4827	NA	Class 1-9	Laborer	Spring	1	-0.330639852587597	9	1	8	10	58	385.773422001007	261.103485598196	0
0595	25-30	<=4	146.4	44.8	45.6	20.9023858580429	21.2756	NA	11 years +	Own business	Spring	1	0.409646372916674	14	1	6	9	45	505.193849499367	47.5332726861901	0
0596	20-25	<=4	149.367	44.4	44.5	19.9010317111187	19.9459	2	No Schooling	Other	Spring	2	-1.59956176649151	8	0	NA	NA	NA	NA	NA	0
0597	20-25	<=4	151.1	58.5	56.6	25.6228206915008	24.7906	1	Class 1-9	No paid work	Summer	1	-0.642599165560159	9	0	6	3	66	1141.07100242715	210.777580715451	1
0598	<18	<=4	146.033	43.8	45.3	20.5385657943473	21.2419	NA	No Schooling	No paid work	Early Monsoon	NA	-0.152857347664387	5	0	7	6	74	585.871150149968	129.386068394014	0
0599	20-25	5-7	142.533	34.8	37.6	17.1295660247418	18.5078	1	Class 1-9	No paid work	Spring	0	-0.777544837144002	6	0	8	3	74	406.793130648164	212.106818193401	0
0600	>=35	5-7	149.433	42.7	43.5	19.1219820742987	19.4802	3	Class 1-9	No paid work	Winter	0	-0.58192448132755	5	1	4	8	59	201.003429995487	215.731475889706	0
0601	25-30	<=4	151.067	48.5	48.8	21.2522269802109	21.3837	2	Class 1-9	Own business	Summer	1	-0.971513111656017	9	1	5	0	51	178.773606802686	462.734885688335	1
0602	25-30	<=4	140.067	41.2	42.8	21.000403017443	21.816	2	Class 1-9	No paid work	Late Monsoon	1	-1.16781578143678	7	0	4	4	59	1246.76262272182	125.611306406378	0
0603	30-35	5-7	149.1	47	47.1	21.141829739897	21.1868	3	Class 1-9	Own business	Early Monsoon	0	-0.374114466961588	15	1	NA	NA	NA	NA	NA	0
0604	20-25	5-7	142.767	45.6	45.6	22.3723293100028	22.3723	NA	Class 1-9	No paid work	Early Monsoon	0	-0.857065268252534	14	0	3	5	54	1000.39535207385	112.767590199908	0
0605	25-30	<=4	150.833	63	58.8	27.6914624095723	25.8454	1	Class 1-9	No paid work	Early Monsoon	0	-1.3600461785707	7	1	4	10	58	178.308780225117	133.065173699129	0
0606	30-35	5-7	136.333	44.7	44.2	24.049354080858	23.7803	3	Class 1-9	No paid work	Summer	1	-0.905709855424043	11	0	3	0	43	465.89067552828	448.92619099902	1
0607	18-20	5-7	147.733	43	41.7	19.7020520272648	19.1064	1	No Schooling	No paid work	Winter	0	-1.24509846291921	9	0	5	9	52	523.311545248538	30.8834497364447	0
0608	25-30	<=4	150.767	52.3	51.1	23.0086439080692	22.4807	2	No Schooling	No paid work	Winter	1	0.303750162596077	7	0	13	5	70	67.9233650771316	202.041389928211	0
0609	18-20	5-7	159	52.4	49.6	20.7270282029983	19.6195	NA	Class 1-9	No paid work	Winter	1	0.121940670396485	16	1	6	3	51	1116.18615132156	213.176018719732	0
0610	18-20	<=4	144.467	46.1	46.2	22.0884692972939	22.1364	NA	Class 1-9	No paid work	Winter	1	-1.33042664785988	9	1	NA	NA	NA	NA	NA	0
0611	25-30	<=4	147.467	39	40.8	17.9339882083261	18.7617	3	Class 1-9	No paid work	Summer	0	0.371669889811411	10	1	4	7	61	154.724883049257	48.9363575973868	0
0612	20-25	<=4	140.033	43	42.6	21.928332204147	21.7243	1	Class 1-9	Own business	Early Monsoon	1	-0.759138564157113	12	1	6	1	66	594.918672568017	235.908144815985	0
0613	20-25	<=4	147.833	60.4	62.9	27.6370828032116	28.781	1	Class 1-9	No paid work	Winter	1	-0.463729134471625	11	0	5	5	60	281.57342682283	63.7015987830431	0
0614	<18	<=4	147.767	35	34.9	16.0293197121093	15.9835	2	Class 1-9	Own business	Winter	1	-0.745459556671202	8	0	2	4	31	567.06973682139	281.462328123684	0
0615	20-25	<=4	150.267	41.7	40.4	18.4676123448878	17.8919	1	Class 1-9	Private service	Early Monsoon	1	-1.25762211834376	4	0	4	5	52	504.201635809164	27.4636226976387	0
0616	<18	5-7	142.567	40	37.9	19.6799504327648	18.6468	1	SSC Passed	No paid work	Summer	0	-0.590666719854627	16	1	14	7	75	462.931967784022	275.930670387926	1
0617	30-35	5-7	143.9	48.3	49.8	23.3252089489603	24.0496	4	No Schooling	Own business	Early Monsoon	1	-1.39125337396128	7	1	3	4	29	809.322164278578	230.323582011482	0
0618	25-30	<=4	148.367	43.5	40.5	19.7613485285569	18.3985	1	SSC Passed	No paid work	Summer	0	0.346467256571803	15	1	1	5	47	1480.43097975863	270.69461210884	1
0619	30-35	5-7	151.9	56.9	57.2	24.6602070503922	24.7902	4	No Schooling	No paid work	Summer	0	-1.09396702174656	7	0	6	5	66	679.445985619913	148.094389089374	1
0620	30-35	<=4	156.6	46.5	46.2	18.9613579757588	18.839	2	Class 1-9	No paid work	Spring	0	-0.779658464236061	10	0	0	3	30	2069.84318707294	14.308032889941	0
0621	20-25	5-7	146.367	46.4	45.9	21.6587613397956	21.4254	NA	11 years +	No paid work	Summer	0	0.164428297539096	14	1	16	4	77	101.492570709285	62.6060844144297	1
0622	<18	>=8	146.7	47	45.9	21.839245495888	21.3281	NA	Class 1-9	No paid work	Winter	0	1.27315851501465	10	0	4	5	58	1439.33823434381	157.461457174417	0
0623	18-20	<=4	158.267	53	51.4	21.1590886669614	20.5203	NA	SSC Passed	No paid work	Late Monsoon	0	-0.500362004783373	8	1	7	0	56	476.924581843749	469.362707600365	0
0624	<18	<=4	149.8	40	39.2	17.825280168841	17.4688	1	Class 1-9	No paid work	Autumn	0	0.319467258313646	7	0	10	3	64	419.929576490939	169.531975608816	0
0625	30-35	5-7	150.767	40	39.8	17.5974331992881	17.5094	3	Class 1-9	No paid work	Spring	0	-0.806302579397026	12	1	4	1	45	551.499147121362	197.946230912438	0
0626	<18	<=4	145.067	34.6	33.2	16.4414772112889	15.7762	NA	Class 1-9	No paid work	Late Monsoon	1	-1.51423358155084	6	0	2	4	24	977.142573802144	171.704247605233	0
0627	25-30	<=4	160.667	74.7	75.5	28.9380348134502	29.2479	1	Class 1-9	No paid work	Autumn	0	-0.585690189724046	10	0	6	4	52	569.249493184695	227.944076289436	0
0628	<18	<=4	147.567	47.9	60.3	21.9967732963356	27.6911	1	11 years +	No paid work	Spring	0	0.172528304914472	14	1	7	2	63	1074.5674540089	69.4383190270081	0
0629	18-20	>=8	154.733	52.7	51.2	22.0111560316693	21.3847	NA	Class 1-9	No paid work	Spring	1	-0.759554944381976	13	1	0	1	43	1843.23030905531	318.145159387939	0
0630	25-30	<=4	149.933	46	45	20.4626294063603	20.0178	1	Class 1-9	No paid work	Late Monsoon	0	-1.85601901345047	9	1	9	2	55	258.906652678609	86.9645677134625	0
0631	20-25	<=4	140.267	34.1	32.4	17.3318701296824	16.4678	2	No Schooling	No paid work	Late Monsoon	0	-1.51158397767984	3	0	8	5	63	651.693107026415	117.634233660627	0
0632	20-25	<=4	145.1	36.3	38.6	17.2413711212258	18.3338	1	Class 1-9	No paid work	Spring	1	-0.834453812980115	9	1	NA	NA	NA	NA	NA	0
0633	>=35	5-7	150.633	47.8	47.5	21.0661767352333	20.934	3	No Schooling	No paid work	Spring	1	-0.202079818316579	10	0	5	5	45	589.737914044149	187.171332392841	0
0634	20-25	5-7	157.167	53.1	54	21.4967911125006	21.8611	NA	SSC Passed	No paid work	Spring	0	-0.191977132550685	6	0	3	4	52	270.131959796848	64.3609601681419	0
0635	25-30	<=4	151.533	59.8	63.1	26.0426293939316	27.4798	1	11 years +	No paid work	Winter	0	0.994768698846601	15	1	0	7	58	1800.51843173467	63.3908540886698	0
0636	18-20	<=4	157.233	49.2	53.9	19.9010439913297	21.8022	NA	Class 1-9	No paid work	Spring	0	-0.086053493746799	6	0	4	7	36	521.822305375242	120.74033139052	0
0637	30-35	<=4	150.533	52.2	54.3	23.035897950874	23.9626	2	No Schooling	Own business	Spring	0	-0.53947635859774	6	0	4	2	62	852.517405585611	389.405246434024	0
0638	<18	<=4	147.167	43.3	43.3	19.992586787809	19.9926	NA	Class 1-9	No paid work	Spring	1	-0.271950092399055	10	1	4	19	52	1091.95582003642	126.970361173127	0
0639	25-30	<=4	155.933	51	49.8	20.9745306137669	20.481	2	Class 1-9	No paid work	Summer	0	-0.382358327324395	9	1	4	3	44	931.979827520718	248.71873742983	1
0640	20-25	5-7	148.3	59.3	57.6	26.9632594897715	26.1903	2	11 years +	Own business	Summer	0	1.60777273312333	18	1	7	4	36	840.310325990034	236.087350909856	1
0641	20-25	<=4	144.333	35.3	33.7	16.9449941063209	16.1769	1	Class 1-9	No paid work	Late Monsoon	1	-0.879652960922972	9	1	6	6	76	455.259737375045	145.253633005258	0
0642	18-20	<=4	155.467	57.4	57.7	23.7485620305453	23.8727	1	Class 1-9	No paid work	Summer	1	-0.44539625656136	11	1	9	5	77	440.459522107373	272.973996566215	0
0643	25-30	<=4	145.033	40.2	37.7	19.1113073069162	17.9228	2	Class 1-9	No paid work	Early Monsoon	0	-0.740485236811382	5	0	3	15	70	90.9955742991064	37.8322751483201	0
0644	<18	<=4	150.267	43.1	41.5	19.0876281070663	18.379	NA	Class 1-9	Own business	Autumn	0	0.944567458580197	3	0	7	3	59	968.721539621046	191.91022880689	0
0645	30-35	5-7	152.733	41	41.3	17.575844293071	17.7044	3	No Schooling	No paid work	Late Monsoon	0	-1.3600461785707	13	0	3	4	41	1015.39623455391	13.326416593671	0
0646	30-35	<=4	146.733	43.9	40.7	20.3895177133355	18.9033	2	SSC Passed	Own business	Early Monsoon	0	-0.643691712973921	7	0	6	0	38	750.580495015596	429.031909713379	0
0647	25-30	<=4	146.667	40.9	40.4	19.0134297520661	18.781	2	Class 1-9	No paid work	Late Monsoon	1	-0.284079937682567	11	0	4	2	46	458.732976048727	308.41360482144	0
0648	25-30	<=4	148.833	50.1	51.1	22.6171203424921	23.0686	1	Class 1-9	No paid work	Winter	0	-0.970986814157003	9	0	4	1	40	260.866890098147	171.944459515691	0
0649	<18	<=4	147.6	45.2	46.3	20.7474974478742	21.2524	NA	Class 1-9	Laborer	Summer	0	-0.807557066250442	4	0	3	5	67	980.232888553057	25.3265889441	1
0650	18-20	<=4	146	47.9	47	22.4713829986864	22.0492	1	Class 1-9	Own business	Summer	0	-0.950542588264258	8	0	5	2	43	668.784607356474	310.85845362672	0
0651	25-30	5-7	143.467	51.1	52.5	24.826693591852	25.5069	3	Class 1-9	No paid work	Spring	1	-0.779784797040864	7	0	3	9	48	766.411319475669	25.5267775960723	0
0652	>=35	5-7	138.267	42.6	41.6	22.2830488883351	21.76	NA	Class 1-9	Own business	Late Monsoon	1	-0.761649283463995	9	1	3	7	51	621.24746880032	153.414479413155	0
0653	20-25	5-7	149.533	38.7	37.8	17.307523739085	16.905	1	Class 1-9	No paid work	Spring	1	0.103368081985019	9	0	3	2	42	388.283201061832	157.300779916439	0
0654	25-30	<=4	138.833	38	36.9	19.7149688206615	19.1443	2	Class 1-9	No paid work	Spring	0	-0.528651073165161	7	1	8	1	58	672.310448435318	346.022912874086	0
0655	<18	5-7	150.767	42.7	40.9	18.7852599402401	17.9934	NA	DK	Own business	Summer	0	0.780968542742923	9	0	4	5	58	921.602595826797	176.446516051925	1
0656	30-35	5-7	157.067	65.5	64.8	26.550533118491	26.2668	1	11 years +	No paid work	Winter	0	0.131553940021194	7	0	14	2	67	363.427312667132	152.848448012666	0
0657	18-20	>=8	145.567	45.8	45.8	21.6143213284009	21.6143	NA	SSC Passed	No paid work	Winter	0	0.134066961917054	13	0	13	5	89	448.849631522261	202.340856345574	0
0658	18-20	<=4	151.867	52.6	51.1	22.8066145541466	22.1562	1	Class 1-9	No paid work	Spring	1	-0.255880386859811	4	1	4	6	53	907.369560715773	141.91765730316	0
0659	20-25	<=4	156.1	61.6	62	25.2798740602638	25.444	1	Class 1-9	No paid work	Early Monsoon	1	0.186965607601646	7	0	0	0	23	1823.30174853334	449.64483114559	0
0660	<18	5-7	151.633	53.1	51.8	23.0943188120696	22.5289	NA	Class 1-9	Laborer	Early Monsoon	0	1.04310670584965	9	1	5	5	47	52.1669736952021	292.961105411927	0
0661	20-25	<=4	143.233	55.5	55.8	27.0523367667686	27.1986	2	Class 1-9	No paid work	Winter	0	0.360190464560954	13	1	7	1	53	937.443131874668	61.7851013807332	0
0662	25-30	<=4	153.733	54.6	52.6	23.1023710536035	22.2561	2	Class 1-9	Own business	Early Monsoon	0	-0.872103625358239	10	1	6	20	73	436.806934783986	96.0044091270605	0
0663	25-30	<=4	144.833	58	57.1	27.6497329708499	27.2207	0	Class 1-9	No paid work	Winter	1	-1.19836958837855	14	1	4	12	53	1021.95876038074	48.0728217906253	0
0664	25-30	<=4	151	59.2	59.4	25.9637735187053	26.0515	1	Class 1-9	No paid work	Summer	1	-1.2265691392013	5	1	2	4	60	415.230377082923	283.043623527065	0
0665	<18	<=4	149.267	52	50.4	23.338754440597	22.6206	NA	No Schooling	Laborer	Late Monsoon	0	-0.548595496402451	6	0	3	11	59	324.408318877307	27.1652384440977	0
0666	20-25	>=8	142.233	44.4	45.5	21.9472542013256	22.491	2	Class 1-9	No paid work	Late Monsoon	0	0.983896297666717	8	1	2	1	12	478.214985046655	245.043670827708	0
0667	25-30	<=4	151.633	57.5	59.2	25.0079723482863	25.7473	1	No Schooling	No paid work	Summer	0	-0.31655507109242	4	0	9	4	88	653.824511960905	188.64381449297	1
0668	18-20	<=4	136.5	37.7	34.3	20.2337345194488	18.4089	NA	Class 1-9	Laborer	Early Monsoon	0	-0.0191191480950469	3	0	3	4	16	520.933483639594	23.3418502058266	0
0669	30-35	5-7	146.067	38.6	37.6	18.0919370371427	17.6232	3	Class 1-9	Own business	Spring	0	0.0433708684740197	16	1	2	6	57	794.093543271731	204.225196091509	0
0670	30-35	5-7	154.833	44.7	44.6	18.645695859177	18.604	3	Class 1-9	Own business	Early Monsoon	1	-0.88565862921633	12	0	11	5	83	441.22134852223	176.295130414379	0
0671	25-30	>=8	151.133	52.2	51.3	22.8533557852069	22.4593	3	Class 1-9	Own business	Summer	0	0.844626726256109	10	1	3	3	52	335.169720670729	131.535147921253	0
0672	<18	<=4	140.167	40.5	36.8	20.6141547701691	18.7309	NA	Class 1-9	No paid work	Late Monsoon	1	-1.51423358155084	8	0	7	4	60	957.422380323471	216.087934251596	0
0673	<18	<=4	153.633	46.1	45.2	19.5312490805743	19.1499	1	Class 1-9	Own business	Spring	0	0.0372578124468244	13	0	8	2	80	599.49642008668	153.486108095209	0
0674	18-20	<=4	149.033	42.4	41.1	19.0896966113938	18.5044	NA	Class 1-9	Own business	Late Monsoon	0	0.469441773752528	13	0	6	7	67	679.279091054058	175.193424375182	0
0675	18-20	<=4	150	42.2	42.7	18.7555555555556	18.9778	NA	Class 1-9	No paid work	Summer	0	0.0149796482543171	7	1	2	4	62	1090.44901345049	229.653099571929	0
0676	30-35	<=4	146.767	45.3	54.2	21.0301969797501	25.162	2	Class 1-9	No paid work	Late Monsoon	0	-0.806062592760413	7	0	10	6	95	340.557391987661	26.38237115089	0
0677			150.667	48.1	47	21.1890124520323	20.7044	NA	NA	NA	Late Monsoon	1	NA	9	1	8	9	85	44.0616759968485	37.2193691342592	0
0678	20-25	<=4	142.167	49.7	51.1	24.5901301385772	25.2828	NA	11 years +	No paid work	Early Monsoon	1	-0.826406099251112	12	1	9	12	72	327.793555521669	89.5985841902708	0
0679	30-35	<=4	149.267	48.1	48.5	21.5883478575522	21.7679	3	No Schooling	Own business	Spring	1	-0.132722799433601	6	0	7	6	73	227.515531460266	204.674955752633	0
0680			148.3	41.2	39.5	18.7333269979525	17.9603	NA	NA	NA	Late Monsoon	0	NA	7	0	3	5	53	120.709141630247	87.1322732691856	0
0681	<18	5-7	140.867	40	39.3	20.1578177952768	19.8051	NA	Class 1-9	Own business	Winter	1	-0.767922927278823	6	0	6	7	59	177.044191910121	205.168008947301	0
0682	25-30	<=4	152.267	54.5	52.2	23.5064378406397	22.5144	1	Class 1-9	Own business	Late Monsoon	1	-1.01826074667107	8	0	5	9	71	651.205127064961	32.2470623260839	0
0683	<18	5-7	154.567	43.9	42.2	18.375232289027	17.6637	2	Class 1-9	No paid work	Early Monsoon	1	-0.99606686414167	12	0	4	5	67	663.039032441917	112.331955543941	0
0684	18-20	<=4	155.633	46	45.9	18.9912081257049	18.9499	NA	11 years +	No paid work	Winter	0	-0.340988913518679	18	1	9	6	52	725.897506615696	87.4322856462628	0
0685	25-30	<=4	145.233	45.4	46.5	21.5240128387629	22.0455	1	Class 1-9	Own business	Summer	1	-0.0887935787411571	10	1	5	8	45	701.218520300094	25.9608600226653	1
0686	<18	>=8	151.133	52.7	52.7	23.0722576605441	23.0723	NA	11 years +	Own business	Spring	0	2.66847721233087	9	0	15	7	77	95.8070118598745	67.6224927209342	0
0687	20-25	<=4	150.167	39.8	39.3	17.6496456643931	17.4279	2	Class 1-9	No paid work	Summer	0	-1.51423358155084	6	0	6	16	69	218.627646584307	28.421326946959	0
0688	<18	>=8	155.833	50.9	51.1	20.9602791043496	21.0426	NA	Class 1-9	No paid work	Early Monsoon	0	0.918895141915684	7	1	14	8	79	190.898429020829	164.893697317569	0
0689	30-35	<=4	150.033	56.9	55.5	25.2776531281083	24.6557	2	Class 1-9	Own business	Late Monsoon	1	0.395578292713886	15	1	5	0	38	687.892237560878	509.07042520865	0
0690	<18	<=4	154.167	43.2	40	18.1761869978086	16.8298	0	Class 1-9	Own business	Early Monsoon	0	-0.971513111656017	10	0	6	5	51	836.038664330374	217.916485319664	0
0691	20-25	<=4	151.467	43.8	39.2	19.0914966028566	17.0865	1	Class 1-9	Own business	Early Monsoon	0	0.00570141383281044	9	1	2	0	55	622.484098300255	440.95900371752	0
0692	20-25	>=8	161.1	60.2	59.5	23.1955892931934	22.9259	2	Class 1-9	Own business	Spring	0	1.49243510150028	9	1	1	0	17	1489.46234248694	498.659663556887	0
0693	18-20	<=4	156.367	46.1	42	18.8543935940323	17.1775	1	Class 1-9	No paid work	Summer	0	-0.204057171205777	14	0	6	2	43	638.057917640127	12.7140226804478	1
0694	25-30	5-7	154.067	70.7	68.6	29.7853042688431	28.9006	2	Class 1-9	No paid work	Early Monsoon	1	-0.370328230263295	3	0	3	3	60	395.792152538448	38.3613030975016	0
0695	30-35	5-7	156.4	53.5	53.9	21.8715863972632	22.0351	3	No Schooling	Own business	Spring	0	-0.462463862907542	10	0	3	2	33	1018.96871573125	291.203405688398	0
0696	18-20	<=4	139.033	36.4	36.9	18.8305720430038	19.0892	NA	Class 1-9	No paid work	Spring	0	-0.342754474512906	7	0	11	9	75	648.066650255005	268.22897503233	0
0697	25-30	5-7	153.667	51.7	51.4	21.8943069155519	21.7673	2	No Schooling	No paid work	Summer	1	-0.547896775424509	8	0	5	2	38	876.336523809285	360.60725900002	1
0698	20-25	<=4	141.833	48.6	48.8	24.1590387199134	24.2585	1	11 years +	Own business	Late Monsoon	0	-0.121469071259462	11	1	5	2	51	494.103806077643	86.1181234883828	0
0699	20-25	<=4	149.333	54	55.8	24.2147640306122	25.0219	2	Class 1-9	No paid work	Spring	0	-0.291453292217612	7	0	2	3	41	1022.42580263351	10.4129415248325	0
0700	18-20	5-7	137.5	44.4	43.8	23.4842975206612	23.1669	2	Class 1-9	Own business	Summer	2	-0.900525044733562	10	1	4	5	62	334.783810320733	97.9113821894465	1
0701	>=35	<=4	151.233	54.2	50.6	23.6975930619977	22.1236	2	11 years +	No paid work	Early Monsoon	0	1.95081365120288	13	1	9	6	96	27.7512903032583	77.3962656321508	0
0702	20-25	>=8	150.367	43.4	44.7	19.1949323019898	19.7699	NA	Class 1-9	No paid work	Late Monsoon	1	1.7134444245547	19	1	7	8	80	446.129970226587	188.342940749219	0
0703	18-20	<=4	150.467	43.2	42.1	19.0810885407659	18.5952	1	Class 1-9	No paid work	Early Monsoon	0	-0.746457371932752	12	0	4	4	40	777.395983889696	255.248717615585	0
0704	<18	>=8	147.533	43.3	39.9	19.8933345639261	18.3313	NA	Class 1-9	No paid work	Summer	0	0.766207518877063	22	1	7	4	89	800.357094978379	30.7157379641872	1
0705	20-25	5-7	145.567	56.7	59.2	26.758341033195	27.9382	3	Class 1-9	No paid work	Winter	1	0.584096730956688	12	1	NA	NA	NA	NA	NA	0
0706	25-30	<=4	141.9	52.7	48.1	26.1725371121113	23.888	2	Class 1-9	Own business	Summer	0	-0.317647618506182	7	0	6	2	55	949.686329666693	240.853490349064	0
0707	20-25	<=4	150.767	41.8	43.7	18.3893176932561	19.2252	NA	11 years +	Private service	Summer	1	-0.739061590793556	11	1	18	11	58	112.712649183617	153.467377121524	0
0708	20-25	5-7	149.1	52.1	54.1	23.4359431797582	24.3356	2	Class 1-9	Own business	Summer	2	-0.100273003991614	8	0	7	3	45	606.322092570918	182.873476171439	0
0709	<18	<=4	149.267	41.5	42.2	18.6261213323995	18.9403	1	Class 1-9	No paid work	Early Monsoon	1	-0.749125628039442	6	1	3	11	52	613.868308689547	132.490246470257	0
0710	30-35	<=4	144.833	61.2	59.4	29.1752354795865	28.3171	NA	Class 1-9	Own business	Winter	1	-1.43695090006841	11	0	5	6	67	264.245552904146	114.375059040847	0
0711	20-25	5-7	153.033	43.8	42.5	18.7026021050818	18.1475	1	Class 1-9	No paid work	Winter	0	-0.307174684832999	6	0	6	16	68	406.293880497228	62.3251770225885	0
0712	25-30	5-7	151.967	45.8	45.7	19.8321045399209	19.7888	2	Class 1-9	No paid work	Spring	0	-0.0026355070265882	10	0	6	4	59	1146.64976055057	192.463896098073	0
0713	30-35	<=4	151.033	55.2	55.7	24.1987795300731	24.418	2	No Schooling	No paid work	Late Monsoon	2	-1.33042664785988	2	0	2	1	31	1027.11255033117	200.143567595988	0
0714	20-25	5-7	161.4	43	41.3	16.5067431965347	15.8542	1	11 years +	No paid work	Late Monsoon	0	-0.702377993024391	10	1	8	3	65	603.486436708455	165.579869987378	0
0715	20-25	<=4	150.233	46.7	47.4	20.6911330741141	21.0013	NA	Class 1-9	No paid work	Spring	0	-0.818826234821579	11	1	3	7	69	717.692520660847	285.272173028482	0
0716	20-25	<=4	144.5	46.5	46.2	22.2698483016247	22.1262	2	Class 1-9	Own business	Late Monsoon	1	-1.36305382313852	6	0	7	5	64	494.057844066027	90.4165205750225	0
0717	20-25	5-7	155.433	56	49.9	23.1792673962586	20.6544	NA	11 years +	No paid work	Summer	0	0.587823593652088	9	0	9	0	55	851.364584228846	502.695547748967	1
0718	<18	5-7	148.2	47.3	45	21.5359846725711	20.4888	0	11 years +	No paid work	Early Monsoon	0	1.06251235245466	10	1	4	5	58	62.991611900418	302.042116072777	0
0719	25-30	<=4	154.567	45.2	44.4	18.9193735641007	18.5845	2	Class 1-9	No paid work	Spring	0	-0.957434020569675	5	0	6	5	72	138.681813501627	161.19417828243	0
0720	20-25	5-7	152.667	59.4	60.5	25.4857840239507	25.9577	1	Class 1-9	No paid work	Spring	1	0.540209788709398	10	1	8	5	86	270.593334576804	230.064227918476	0
0721	30-35	<=4	142.467	52.7	49.4	25.9647466294003	24.3389	2	Class 1-9	No paid work	Winter	1	0.41780299436616	9	1	6	2	46	440.984748116782	340.977531042109	0
0722	25-30	5-7	150.733	52.5	47.6	23.1068474318194	20.9502	2	No Schooling	No paid work	Winter	2	-0.340988913518679	13	1	4	8	69	662.302685337844	133.258692004786	0
0723	20-25	5-7	157.567	50.5	53.8	20.3405495815105	21.6697	NA	Class 1-9	No paid work	Summer	0	0.594204167191488	14	1	4	1	65	751.646280685908	339.220926130934	0
0724	30-35	<=4	153.2	54.2	50.6	23.0930744636612	21.5592	NA	11 years +	Private service	Summer	0	-1.20027434616999	8	0	5	6	40	390.807795020037	67.4245567714043	0
0725	30-35	<=4	143.767	40.8	39.3	19.7398458195474	19.0141	2	Class 1-9	No paid work	Spring	1	-0.50576386733005	14	0	4	5	44	370.683744123699	5.8597253559798	0
0726	25-30	5-7	143.567	49.5	49.6	24.0158501376451	24.0644	2	11 years +	Private service	Winter	0	1.66385775551726	14	1	7	3	90	800.179710620212	95.8675390289116	0
0727	20-25	<=4	150.833	44.4	43	19.5158877934129	18.9005	2	Class 1-9	No paid work	Late Monsoon	1	-1.23909279462585	7	0	4	14	58	246.91344575589	170.164582565265	0
0728	20-25	<=4	151.967	51.9	50.3	22.4734983760239	21.7807	1	SSC Passed	No paid work	Spring	0	1.46601638487491	19	1	5	1	45	777.793373846047	204.769497552081	0
0729	18-20	5-7	156.1	47.6	47.2	19.5344481374766	19.3703	NA	SSC Passed	No paid work	Early Monsoon	0	1.41503525865088	16	1	NA	NA	NA	NA	NA	0
0730	>=35	<=4	148.233	51.6	52.2	23.483236513864	23.7563	4	Class 1-9	Own business	Winter	0	-0.508776240545698	8	0	6	5	64	732.451594635033	98.849411772869	0
0731	20-25	<=4	147.533	33.7	33.5	15.4828031132635	15.3909	1	Class 1-9	No paid work	Late Monsoon	1	-1.01054179498668	13	1	NA	NA	NA	NA	NA	0
0732	20-25	<=4	145.467	46	44.9	21.7385642549952	21.2187	2	Class 1-9	No paid work	Late Monsoon	0	-0.530101265673516	6	0	NA	NA	NA	NA	NA	0
0733	18-20	5-7	161.9	64.1	54.5	24.4548121996321	20.7923	NA	11 years +	Private service	Late Monsoon	0	2.07884467222226	9	1	2	4	66	924.119691249537	127.015697096755	0
0734	20-25	5-7	148.167	38.3	37.7	17.4460757084779	17.1728	3	Class 1-9	Own business	Summer	0	-0.624458657893352	7	0	3	9	61	811.169678258	81.08765683188	0
0735	18-20	<=4	153.667	41.3	38.9	17.4900362787677	16.4737	1	Class 1-9	No paid work	Early Monsoon	1	-0.749125628039442	6	0	2	1	65	32.5260303889103	210.718780728368	0
0736	18-20	<=4	153.733	50.9	50.1	21.5368257624253	21.1983	1	Class 1-9	No paid work	Late Monsoon	0	-0.897788474499842	5	0	3	4	60	857.744186198682	308.359096069021	0
0737	20-25	5-7	150.167	43.3	42.8	19.2017501826187	18.98	NA	Class 1-9	No paid work	Spring	1	0.100197150382387	6	0	7	5	61	1324.15960002804	174.583141656115	0
0738	25-30	5-7	157.1	60.7	61.2	24.594405036221	24.797	1	Class 1-9	Own business	Summer	0	0.213646560074218	7	0	3	2	55	732.348464496669	137.968350313611	1
0739	18-20	>=8	152.667	45.8	45.5	19.6506550218341	19.5219	NA	SSC Passed	No paid work	Early Monsoon	0	0.402551660515625	8	1	14	7	74	117.73522706028	263.371530426628	0
0740	<18	5-7	158.833	48.8	46.6	19.3435651925933	18.4715	NA	No Schooling	Own business	Early Monsoon	1	0.651114325890402	3	0	NA	NA	NA	NA	NA	0
0741	30-35	<=4	150.4	49.1	49.2	21.7063009280217	21.7505	1	Class 1-9	No paid work	Spring	1	-0.855649880247963	14	1	5	5	72	419.242000828087	117.473154500562	0
0742	<18	5-7	153.2	47.7	47.2	20.3236098139602	20.1106	NA	Class 1-9	Farmer/sharecropper	Summer	0	1.48823811398012	16	1	2	5	45	648.956286623521	144.691307418536	1
0743	25-30	<=4	158.4	66.9	67	26.6634144475054	26.7033	1	Class 1-9	No paid work	Late Monsoon	0	1.04149785341671	16	1	9	10	70	398.374122787458	51.0456970029181	0
0744	30-35	<=4	156.567	72	70.8	29.3720247510075	28.8825	1	Class 1-9	Own business	Early Monsoon	0	0.176444614751075	12	1	2	3	71	345.653310914211	248.763722699312	0
0745	20-25	>=8	152.267	53.8	51	23.2045202903929	21.9969	2	No Schooling	Own business	Late Monsoon	1	-0.394488172607907	12	0	2	1	19	456.871593866609	326.743783245639	0
0746	25-30	<=4	165.067	55.8	52.4	20.4793154835696	19.2315	2	Class 1-9	Own business	Spring	0	-0.443132759779416	10	0	7	5	42	91.6937197742731	102.545258823292	1
0747	20-25	<=4	154.567	46.8	51.2	19.5890859026529	21.4308	1	Class 1-9	No paid work	Early Monsoon	0	-0.477166753677581	9	0	NA	NA	NA	NA	NA	0
0748	>=35	<=4	145.633	43.8	44.4	20.6515441691842	20.9344	2	No Schooling	No paid work	Early Monsoon	1	-1.04627031180149	NA	NA	8	3	54	541.931556963756	117.953759870726	0
0749	25-30	5-7	152.033	47.3	48.2	20.4636691517422	20.853	2	Class 1-9	No paid work	Early Monsoon	0	-0.302609261400477	13	0	3	5	60	410.545670384047	252.036985460306	0
0750	20-25	<=4	140.2	43.4	41.9	22.0797271474824	21.3166	1	Class 1-9	No paid work	Late Monsoon	1	-1.38860377009028	12	1	5	2	25	606.528752190334	187.891190177088	0
0751	20-25	<=4	149.8	44.8	43.3	19.964313789102	19.2959	1	Class 1-9	No paid work	Spring	1	0.827003698231164	14	0	1	0	49	288.824125697041	528.428326781253	0
0752	20-25	<=4	157.533	55.2	56.5	22.2430404982728	22.7669	1	Class 1-9	Own business	Late Monsoon	0	-0.312789362695924	6	1	3	14	66	911.956662692409	93.3156974280656	0
0753	20-25	5-7	150.267	42.2	39.5	18.6890465456658	17.4933	NA	SSC Passed	No paid work	Winter	NA	-0.597994186866794	10	0	8	2	60	509.649781961039	221.884926327943	0
0754	20-25	<=4	146.867	46	40.6	21.3260957852835	18.8226	1	Class 1-9	No paid work	Summer	1	-1.04276220551035	8	1	NA	NA	NA	NA	NA	1
0755	<18	<=4	144.667	51.3	51.4	24.5120941196458	24.5599	NA	Class 1-9	Laborer	Early Monsoon	0	0.596677541126779	4	0	3	12	82	1192.96679986356	95.350040420193	0
0756	20-25	<=4	141.767	43.9	45.7	21.8432001001326	22.7388	2	Class 1-9	Own business	Late Monsoon	0	-1.15479374784796	3	1	4	9	69	576.72424019832	76.1737774396053	0
0757	30-35	5-7	149.1	60.5	61.5	27.2144829630589	27.6643	1	SSC Passed	No paid work	Spring	0	0.632698758137687	7	1	4	9	44	430.322390187916	49.5285427640167	0
0758	20-25	<=4	154.233	47.7	48.5	20.0521936226364	20.3885	1	Class 1-9	No paid work	Late Monsoon	1	0.255898969283709	10	1	NA	NA	NA	NA	NA	0
0759	25-30	<=4	151.767	66.3	68.5	28.7846356905652	29.7398	2	Class 1-9	Own business	Late Monsoon	1	0.672688607509621	9	1	5	0	43	871.515612012896	407.173600299824	0
0760	20-25	5-7	146.433	42.2	42.7	19.6803380416737	19.9135	NA	Class 1-9	Own business	Late Monsoon	0	0.0775120852913687	9	0	6	0	57	505.241830077763	403.23858480626	0
0761	20-25	5-7	156.533	57.1	56.3	23.3035690964654	22.9771	NA	11 years +	No paid work	Spring	0	1.97330130876482	15	1	2	3	54	918.378567774323	251.293998663537	0
0762	30-35	5-7	154.233	53	52.4	22.2802151362627	22.028	2	No Schooling	No paid work	Winter	0	-0.692216652203329	6	0	6	1	76	561.332029120242	361.429436639496	0
0763	>=35	5-7	158.167	59.3	61.9	23.7041708814447	24.7435	1	Class 1-9	Own business	Winter	0	0.522329706700182	11	1	4	8	37	286.041441596538	92.3313716607784	0
0764	25-30	5-7	151.933	67.8	68.3	29.3713265384905	29.5879	1	Class 1-9	No paid work	Summer	1	1.01264878085582	11	0	5	0	29	325.717350474134	475.690864781558	0
0765	20-25	<=4	150.367	44.5	45.4	19.6814398027315	20.0795	1	SSC Passed	No paid work	Summer	0	-0.345370436973223	7	1	10	6	88	287.926782955612	218.519839355792	0
0766	20-25	<=4	149.667	50.4	49.1	22.4998883934107	21.9195	1	11 years +	Own business	Summer	0	1.67724283186552	13	1	6	2	52	727.724364559546	320.15495336432	1
0767	30-35	5-7	150.9	45.5	43.3	19.9817222136586	19.0156	1	Class 1-9	No paid work	Winter	0	2.43834053613987	6	0	2	4	73	273.794991129718	132.447463149411	0
0768	20-25	<=4	149.067	41	40.6	18.4511218282072	18.2711	1	Class 1-9	No paid work	Spring	1	-1.14677175603772	11	0	5	4	64	524.793613380814	112.965412199954	0
0769	20-25	<=4	155.1	38.3	38.8	15.9211772858425	16.129	1	Class 1-9	Own business	Winter	0	-0.97753754042376	14	0	9	2	86	108.092223143383	284.335298657664	0
0770	20-25	<=4	146.267	39.4	37.3	18.4164319861327	17.4348	1	No Schooling	No paid work	Winter	0	-1.70256483614878	8	0	5	4	60	111.005287934173	80.7654923676154	0
0771			151.567	42.2	47.8	18.3698263944998	20.8075	NA	NA	NA	Winter	0	NA	11	0	NA	NA	NA	NA	NA	0
0772	25-30	5-7	145.8	45.3	43.9	21.3099854922748	20.6514	3	Class 1-9	No paid work	Summer	0	-0.557270980619485	11	0	9	8	94	309.690777159174	235.108536561723	0
0773	20-25	5-7	146.633	48.5	45.6	22.5567395015948	21.208	1	Class 1-9	Own business	Summer	0	-1.10736480504935	9	1	4	1	67	429.381669725015	122.966448275098	1
0774	18-20	<=4	145.233	43.9	43.6	20.8128670401253	20.6706	NA	11 years +	Private service	Summer	0	-0.382358327324395	15	1	2	2	43	478.431436345396	38.7111310216343	0
0775	20-25	5-7	151.767	48.9	51.7	21.2302969120458	22.4459	1	11 years +	Private service	Early Monsoon	0	1.51477295592333	15	1	6	3	42	533.621625896103	172.432063575371	0
0776	<18	5-7	147.967	40.1	42.5	18.3154077644642	19.4116	NA	Class 1-9	Private service	Late Monsoon	0	1.00342773871718	10	1	3	1	29	368.049585082705	170.587282432089	0
0777	25-30	<=4	146.867	37.1	37.5	17.1999598616091	17.3854	3	No Schooling	No paid work	Spring	0	-0.231226886151746	8	0	1	1	47	729.65087353753	116.856263686262	0
0778	30-35	5-7	150.367	45.5	41.9	20.1237193488603	18.5315	2	Class 1-9	Own business	Summer	1	-1.2265691392013	7	0	3	2	48	269.69962509176	227.32187634177	1
0779	18-20	>=8	150.767	52.4	51.5	23.0526374910675	22.6567	NA	11 years +	Own business	Summer	0	2.13784481941298	13	1	4	2	42	115.024409819386	184.527956074383	0
0780	20-25	<=4	143.967	34.7	34.8	16.7419320961601	16.7902	NA	No Schooling	No paid work	Late Monsoon	2	-1.31932297232339	6	0	4	3	29	730.775302017321	288.192824384016	0
0781	<18	<=4	153.767	52.3	53.5	22.1196010163456	22.6271	NA	Class 1-9	No paid work	Summer	1	-0.569602966647091	10	0	2	5	57	1259.8582177635	162.480576552947	0
0782	20-25	5-7	153.233	46.5	47.6	19.8037052945549	20.2722	NA	Class 1-9	No paid work	Winter	1	0.523686047244894	5	0	8	5	73	685.545689207749	221.100400662	0
0783	<18	<=4	155.3	44	42.3	18.2435673803357	17.5387	NA	Class 1-9	Own business	Summer	0	0.0633848364977978	3	0	6	5	52	970.002284378946	59.5614111484324	1
0784	<18	5-7	148.033	44.1	43.1	20.1242429895103	19.6679	NA	Class 1-9	No paid work	Early Monsoon	1	-0.930263607909695	10	0	3	2	40	376.848774008468	110.631616417936	0
0785	<18	5-7	150.067	41.3	42.4	18.3392503770968	18.8277	NA	Class 1-9	No paid work	Spring	1	-1.09091105993907	7	1	5	2	78	942.718923077212	190.693935460584	0
0786	25-30	<=4	154.2	61.8	56.5	25.9908048065325	23.7618	1	11 years +	No paid work	Early Monsoon	0	0.896178350482395	15	1	5	1	33	547.953669140611	116.344263532891	0
0787	25-30	<=4	144.233	43.8	42.7	21.0543980591926	20.5256	2	Class 1-9	No paid work	Winter	0	-1.3059251890206	4	0	5	3	57	1272.42227583383	232.434437046112	0
0788	<18	5-7	152.4	51.2	50.4	22.0444885334215	21.7	NA	Class 1-9	No paid work	Early Monsoon	0	-0.195255801502511	12	1	4	2	58	178.68229415047	179.189962810726	0
0789			141.733	35	33.5	17.4230443490043	16.6763	1	NA	NA	Winter	0	NA	5	0	NA	NA	NA	NA	NA	0
0790	30-35	<=4	151.733	51.3	51.4	22.2820614589157	22.3255	2	Class 1-9	No paid work	Spring	0	-1.10167402943691	2	0	6	16	68	469.677716456649	51.3247407313919	0
0791	20-25	<=4	149.867	55.5	54.1	24.7105770570281	24.0872	2	Class 1-9	Own business	Late Monsoon	0	0.717665872270011	17	1	4	23	51	991.211209454518	50.2812781975913	0
0792	18-20	5-7	156.633	64.5	64.1	26.2900452754887	26.127	NA	SSC Passed	No paid work	Spring	1	-0.557270980619485	11	0	2	10	59	899.415037409507	21.4463577056936	1
0793	18-20	<=4	148.567	51	45.7	23.1061409024554	20.7049	1	Class 1-9	Own business	Summer	0	-0.157708277326741	9	0	2	5	66	689.013858344089	128.653599622284	1
0794	<18	<=4	143.333	39.7	40.1	19.3239588967009	19.5187	NA	11 years +	No paid work	Winter	0	0.825212472136174	11	1	7	3	75	78.0965506175447	90.1138509973296	0
0795	18-20	>=8	145.4	41.2	39.5	19.4880507975911	18.6839	1	Class 1-9	No paid work	Winter	0	0.0916739391508604	13	0	2	4	62	1050.87463626424	46.2323949451607	0
0796	18-20	5-7	150.267	41.9	41.6	18.556186025199	18.4233	1	Class 1-9	No paid work	Spring	0	0.154797815566961	4	0	7	12	72	511.65387991814	20.7992693301514	0
0797	20-25	<=4	156.367	48	48.5	19.6314727226367	19.836	2	Class 1-9	No paid work	Late Monsoon	0	-0.492120354691328	5	0	6	3	59	372.298860911735	235.966333118351	0
0798	20-25	<=4	147.367	44.2	44	20.3527805054949	20.2607	1	Class 1-9	No paid work	Early Monsoon	1	0.273491767538492	11	1	2	5	37	604.271133054604	163.011755280794	0
0799	20-25	<=4	150.267	45.2	45.3	20.017651750334	20.0619	1	Class 1-9	Own business	Spring	0	-0.708670397313605	9	1	6	1	55	785.56560282334	357.635880359232	0
0800	20-25	<=4	149.9	55.2	52	24.5660771846563	23.142	NA	Class 1-9	No paid work	Late Monsoon	0	0.306366125056394	12	1	7	3	90	847.533692054667	85.7283241385653	0
0801	18-20	5-7	156.1	43.7	40.3	17.9339366304144	16.5386	NA	11 years +	Private service	Early Monsoon	0	1.61284736859222	13	0	8	6	75	87.2904698452012	79.5385628202417	0
0802	<18	5-7	155.067	49.8	49.9	20.7105885171108	20.7522	NA	11 years +	Private service	Late Monsoon	0	1.3375422512551	8	1	3	5	68	980.094118518905	65.1359111261802	0
0803	18-20	<=4	143.233	47	46.2	22.909186090777	22.5192	NA	11 years +	No paid work	Late Monsoon	0	-0.541085211030681	10	1	2	4	54	970.310941106921	28.3888508093957	0
0804	25-30	<=4	157.1	64.9	64.9	26.2961595856795	26.2962	3	No Schooling	No paid work	Late Monsoon	0	-1.59691216262051	6	0	2	0	68	1141.61260949833	437.953953852795	0
0805	<18	5-7	152.767	40.7	41.1	17.4396274899377	17.611	NA	Class 1-9	No paid work	Late Monsoon	1	-1.15479374784796	8	0	2	0	29	408.736481566658	560.999347225002	0
0806	18-20	<=4	149.067	46.4	44.7	20.8812695811905	20.1162	NA	Class 1-9	No paid work	Winter	0	-0.739061590793556	15	0	2	1	45	601.250354114218	372.302598877672	0
0807	25-30	5-7	148.133	56.5	56.1	25.7479618348874	25.5657	2	Class 1-9	No paid work	Early Monsoon	0	-0.313524064392088	13	1	2	0	17	891.40498668545	432.215700388321	0
0808	20-25	<=4	144.3	35.4	34.9	17.0008486016802	16.7607	1	Class 1-9	No paid work	Spring	1	-1.59956176649151	13	1	11	8	75	616.255517321395	224.182211983644	0
0809	25-30	<=4	157.067	52.4	53.6	21.2404264947928	21.7268	2	Class 1-9	No paid work	Early Monsoon	0	0.67460612697018	7	1	1	5	36	231.044740070344	128.373965024291	0
0810	<18	5-7	137.567	38.1	34.8	20.1325389210004	18.3888	NA	Class 1-9	Laborer	Summer	0	0.827781942147797	8	0	6	5	62	1177.54194010089	129.337713600225	0
0811	25-30	<=4	157.267	53.8	51.3	21.7524867108569	20.7417	3	Class 1-9	Own business	Spring	0	-0.702645968545863	3	0	3	5	73	732.87342630887	224.693909529473	0
0812	20-25	<=4	148.867	42.4	41.1	19.1324650456482	18.5459	1	Class 1-9	No paid work	Winter	0	-0.812527905972189	9	1	5	20	75	200.811039844196	288.905108833683	0
0813	25-30	<=4	140.633	45.7	44.5	23.1067922002751	22.5	2	No Schooling	No paid work	Summer	0	-1.15479374784796	3	0	3	4	47	139.72519657987	141.436928834023	0
0814	20-25	<=4	147.867	54.8	54.1	25.0634004428071	24.7432	1	Class 1-9	No paid work	Early Monsoon	0	-1.24509846291921	6	0	9	10	71	207.016524063166	188.584426881544	0
0815	30-35	<=4	155.667	63.8	62.8	26.3287006680759	25.916	1	Class 1-9	No paid work	Spring	NA	-0.302609261400477	5	0	2	2	49	739.58852853329	268.118885342045	0
0816	20-25	<=4	149.433	37.5	35.3	16.7933097842201	15.8081	0	Class 1-9	No paid work	Late Monsoon	0	-0.0821695110299799	5	1	2	3	54	1265.17976437559	100.16854451098	0
0817	20-25	5-7	148.167	45.7	43.1	20.8168579602465	19.6325	1	Class 1-9	Own business	Early Monsoon	0	0.421433570887211	10	1	5	8	69	969.689238714403	61.0620578824444	0
0818	20-25	5-7	147.467	45	44	20.6930633172994	20.2332	NA	Class 1-9	No paid work	Late Monsoon	1	-0.31655507109242	6	0	NA	NA	NA	NA	NA	0
0819	<18	<=4	141.4	35.9	37.6	17.9554225376064	18.8057	NA	Class 1-9	No paid work	Winter	1	-0.763911287915838	4	0	1	10	49	1513.84020867029	42.4539226857178	0
0820	<18	<=4	151.067	47.2	45.9	20.6825796590919	20.1129	NA	11 years +	Private service	Early Monsoon	0	-0.395916811320557	9	1	5	10	47	1167.39936840343	75.4081790164887	0
0821	25-30	<=4	149.567	58.1	60.3	25.9720662951769	26.9555	1	No Schooling	Other	Late Monsoon	0	-1.06286572536443	11	1	7	9	67	513.159631269408	95.8869719153264	0
0822	18-20	5-7	146.767	61.6	61.9	28.5973539503886	28.7366	NA	Class 1-9	Own business	Late Monsoon	1	0.201491031307172	7	0	6	9	47	129.257591425114	29.8950616988959	0
0823	25-30	<=4	151.233	57.3	58.8	25.0529904511525	25.7088	2	Class 1-9	No paid work	Late Monsoon	0	-0.474325732669582	6	0	5	8	68	1008.95353994085	106.410053778419	0
0824	25-30	<=4	146.833	39	39.1	18.0890304975385	18.1354	1	Class 1-9	No paid work	Summer	1	-0.88565862921633	9	0	3	2	55	925.228830655851	267.509849473579	0
0825	20-25	<=4	150.533	63	59.6	27.801945802779	26.3015	1	No Schooling	No paid work	Early Monsoon	1	-0.850907558090392	9	0	9	12	83	243.38341166071	174.572984490204	0
0826	<18	<=4	151.567	55.5	54.9	24.1593688363682	23.8982	NA	Class 1-9	No paid work	Late Monsoon	1	0.742292156950459	9	1	18	7	54	359.223382321184	123.687073640585	0
0827	<18	5-7	142.067	39.2	38.9	19.4223459595465	19.2737	NA	Class 1-9	No paid work	Late Monsoon	0	0.826026979185493	9	1	4	10	76	566.62381112039	8.38247508180203	0
0828	18-20	<=4	150.15	48.3	47.8	21.4237976475739	21.202	NA	Class 1-9	Laborer	Autumn	1	-0.395916811320557	8	0	2	2	70	1452.26940605733	97.2797043454852	0
0829	20-25	<=4	150.1	47.1	45.8	20.9054501085441	20.3284	1	No Schooling	No paid work	Winter	0	-1.27117411789467	5	0	4	0	58	576.669965040847	503.568605663518	0
0830	>=35	<=4	150.2	47.7	47.1	21.1435795326604	20.8776	2	11 years +	No paid work	Summer	0	1.47617273300115	19	1	3	11	73	263.705016980155	39.075713190829	0
0831	>=35	5-7	154.367	70.5	67.2	29.5857146647365	28.2009	3	SSC Passed	No paid work	Late Monsoon	0	1.2837503627437	10	1	2	2	16	394.026399634076	76.2617948522983	0
0832	30-35	5-7	142.567	33.3	31.3	16.3835587352767	15.3996	4	No Schooling	Own business	Early Monsoon	2	-1.36310214037819	6	0	7	3	49	1269.1926685506	209.689429616595	0
0833	25-30	<=4	147.133	37.7	34.8	17.4148285032035	16.0752	1	No Schooling	No paid work	Early Monsoon	1	-1.37857550228861	12	0	4	10	83	280.381276706212	192.000508891639	0
0834	20-25	<=4	144.533	41.4	40.1	19.8182044089814	19.1959	2	Class 1-9	No paid work	Winter	0	1.81069044234172	12	0	10	9	81	838.488351738732	43.2647120052215	0
0835			148.333	52.7	53.8	23.9515212725666	24.4515	NA	NA	NA	Winter	0	NA	11	0	NA	NA	NA	NA	NA	0
0836	18-20	<=4	158.067	56.4	55.9	22.5734798789179	22.3734	NA	Class 1-9	Own business	Spring	1	-0.0513433931349083	2	0	18	9	58	103.837655253934	37.8289201174285	0
0837	<18	<=4	152.8	46.1	44.3	19.7448671911406	18.9739	NA	Class 1-9	No paid work	Early Monsoon	0	-0.462833730579517	7	0	12	3	85	78.9328975638153	76.127044385763	0
0838	20-25	<=4	151.733	46.9	44.6	20.3709294819327	19.3719	NA	SSC Passed	No paid work	Winter	1	0.865814495987248	19	1	3	3	24	339.57224166515	197.879496015183	0
0839	25-30	5-7	150.767	50.4	49	22.1727658311031	21.5569	3	Class 1-9	No paid work	Winter	0	0.734914505517596	10	0	3	4	13	601.258749451058	60.1577205549333	0
0840	20-25	<=4	156.033	67.2	63.6	27.6016154064477	26.123	1	SSC Passed	Own business	Summer	0	-0.202339003175951	9	0	2	6	23	677.860778572614	97.6686303630701	1
0841	20-25	<=4	147.4	42.2	41.3	19.4230524937911	19.0088	2	Class 1-9	No paid work	Early Monsoon	0	-1.16076588296933	11	0	5	6	41	828.541177550442	143.780719585122	0
0842	20-25	<=4	150.167	42.8	45.1	18.9800209657293	20	1	Class 1-9	No paid work	Summer	1	-1.03679007038898	8	1	2	1	17	959.191348731632	273.397208164348	0
0843	25-30	5-7	153.4	59.9	62.9	25.4551759424365	26.7301	2	Class 1-9	Own business	Late Monsoon	0	0.875711584339484	10	1	1	1	55	282.715493012038	231.84117224017	0
0844	<18	<=4	144.567	65.4	55	31.2925830464271	26.3164	0	Class 1-9	No paid work	Late Monsoon	0	-0.644942719689264	11	0	4	7	55	1305.1940815512	35.791036484253	0
0845	30-35	5-7	152.5	45.8	46.1	19.6936307444235	19.8226	3	No Schooling	Own business	Late Monsoon	0	-0.726505196233442	8	0	5	8	69	373.270772419602	96.7013773315377	0
0846	20-25	<=4	152.233	52.6	51.6	22.6968835989797	22.2654	NA	11 years +	No paid work	Early Monsoon	0	-0.752615082094894	6	1	3	2	37	1250.1500302021	138.42755390639	0
0847	25-30	<=4	149.167	45.6	45.9	20.4937423925595	20.6286	1	No Schooling	No paid work	Late Monsoon	0	-0.581331803828494	3	0	4	10	36	924.265010720926	80.2726745982122	0
0848	<18	5-7	146.333	43.2	44.2	20.1742415201249	20.6412	NA	11 years +	Private service	Spring	1	1.56932076006722	6	0	5	8	64	860.972498887908	175.487666660363	0
0849	<18	5-7	154.767	49.1	48.8	20.4987148525783	20.3735	NA	Class 1-9	Laborer	Spring	1	-0.120776024395574	12	1	4	1	53	787.35190184199	39.9091163734571	0
0850	>=35	<=4	154.933	47.6	50	19.829749289758	20.8296	2	Class 1-9	No paid work	Summer	0	0.581003262543825	10	1	3	0	17	211.654849149728	557.036973154749	0
0851	<18	>=8	156.267	39.3	39.9	16.0938464629757	16.3396	NA	Class 1-9	Farmer/sharecropper	Late Monsoon	0	1.9289596019678	8	1	5	4	30	292.190624771664	254.824794175459	0
0852	25-30	<=4	145.133	42.1	44.3	19.9870065994574	21.0315	2	Class 1-9	Own business	Late Monsoon	0	-1.15479374784796	12	1	4	3	74	584.162860172126	118.129406899841	0
0853	25-30	<=4	152.567	52.2	53.3	22.4259674563793	22.8985	2	Class 1-9	No paid work	Spring	0	-0.683322371807467	13	0	1	14	50	471.211364809353	256.946919224384	0
0854	25-30	<=4	152.033	58.4	60.7	25.2659255488741	26.261	2	Class 1-9	No paid work	Winter	1	-0.86712930549842	14	0	2	3	18	673.327269607321	248.918718321838	0
0855	<18	<=4	148.8	50.1	51.4	22.627254595907	23.2144	NA	SSC Passed	Own business	Early Monsoon	0	1.16037923670401	9	1	2	10	69	266.739374969873	28.9047538901714	0
0856	30-35	<=4	143.233	47.4	46.5	23.1041578872943	22.6655	3	Class 1-9	Own business	Late Monsoon	0	-0.683322371807467	16	1	5	9	38	1380.22595446038	131.590047842592	0
0857	>=35	<=4	140.467	44.1	41.9	22.3507466805002	21.2357	2	Class 1-9	No paid work	Early Monsoon	0	-0.577322206827198	13	1	2	5	60	1227.13159663859	139.608274328595	0
0858	25-30	<=4	153.933	74.1	74.6	31.2717985865466	31.4828	2	Class 1-9	No paid work	Spring	1	-0.749125628039442	11	1	14	8	73	259.77337347626	28.6815022268786	0
0859	20-25	5-7	152.433	55.8	56.1	24.0145418523207	24.1437	1	Class 1-9	Own business	Early Monsoon	0	-0.386078421404479	9	0	5	3	43	655.981474195331	95.7904039398508	0
0860	20-25	<=4	151.067	52.5	53.1	23.0049879682696	23.2679	1	No Schooling	No paid work	Late Monsoon	0	-0.900525044733562	8	0	2	4	56	1328.56278598165	166.450392920625	0
0861	30-35	<=4	152.567	69.3	70.1	29.7724050714001	30.1161	1	Class 1-9	No paid work	Summer	0	1.25939436364468	11	1	6	0	95	592.949561046508	467.725119635611	0
0862	30-35	5-7	152.033	56	55.2	24.2275998413861	23.8815	3	Class 1-9	No paid work	Early Monsoon	0	-1.31189732414197	10	1	2	2	38	412.785632169004	193.871516582687	0
0863	20-25	<=4	142.367	48.3	47.5	23.8303541918646	23.4356	1	Class 1-9	No paid work	Early Monsoon	1	-0.874179203965873	13	1	9	5	67	1131.4137769531	122.832984422385	0
0864			154.033	50	47.9	21.0736894939837	20.1886	1	NA	NA	Winter	NA	NA	11	1	NA	NA	NA	NA	NA	0
0865	20-25	>=8	160.967	67.5	63.5	26.051448243963	24.5077	NA	11 years +	No paid work	Winter	0	0.616993597164975	9	1	1	4	49	1296.74168296505	42.1659873496998	0
0866	25-30	<=4	145.533	44.4	43.9	20.9632211930402	20.7271	2	Class 1-9	No paid work	Summer	0	-0.844935422969022	9	1	10	6	95	191.971274649096	187.365266127425	0
0867	20-25	<=4	151.033	53.4	51.6	23.4096888932229	22.6206	1	Class 1-9	No paid work	Summer	0	-1.3059251890206	6	0	6	4	64	1088.96908209417	32.0473189448304	1
0868	20-25	<=4	148.833	61	59.6	27.5378111954495	26.9058	2	Class 1-9	Own business	Summer	0	1.02886474960024	15	1	5	3	56	732.984245438831	70.3457429442238	0
0869	20-25	>=8	158.5	50.8	48.6	20.2211187294132	19.3454	NA	11 years +	Other	Summer	0	1.95081365120288	20	1	3	6	65	1239.97517833701	220.240755276135	1
0870	20-25	>=8	152.267	53.3	52.5	22.9888648973595	22.6438	2	Class 1-9	No paid work	Summer	0	-0.86712930549842	4	0	5	1	49	1015.00830055422	369.495962566311	1
0871	20-25	5-7	154.267	48.3	48.4	20.2956488220587	20.3377	1	Class 1-9	No paid work	Spring	0	-0.779132864451057	15	1	2	2	60	706.023576297627	109.091693152001	0
0872	18-20	<=4	154.833	43.4	43.1	18.1034272995142	17.9783	NA	Class 1-9	No paid work	Winter	0	-1.51423358155084	12	1	3	3	54	539.115426038652	138.49814866393	0
0873	20-25	<=4	143.767	45.8	42.1	22.1589445719429	20.3688	2	Class 1-9	No paid work	Early Monsoon	1	-1.3032755851496	9	0	3	3	32	180.875313720481	208.123665764186	0
0874	30-35	<=4	142.567	42.6	42.6	20.9591472108946	20.9591	2	Class 1-9	No paid work	Early Monsoon	0	-0.796074160861912	8	0	0	4	30	1969.60840048553	68.5230715211883	0
0875	18-20	5-7	151.6	40.8	40.6	17.7525915302734	17.6656	NA	Class 1-9	Laborer	Late Monsoon	0	-0.0637263370591741	5	1	4	1	39	581.225274265021	359.934623508526	0
0876	20-25	<=4	146.567	49.5	49.4	23.0427748900891	22.9962	1	Class 1-9	No paid work	Winter	1	-0.492120354691328	10	0	7	1	78	366.481278589717	356.255756688738	0
0877	18-20	<=4	153.467	38.1	36.9	16.1769578978277	15.6674	NA	Class 1-9	No paid work	Winter	1	-0.929042800349972	16	1	6	5	36	477.832249861047	7.87576863689158	0
0878	>=35	<=4	153.167	42.4	44.8	18.0732948833773	19.0963	2	No Schooling	No paid work	Spring	1	-1.51423358155084	9	0	3	2	59	286.275221244263	287.702300378639	0
0879			143.267	40	39.5	19.4881080316773	19.2445	NA	NA	NA	Winter	0	NA	9	1	NA	NA	NA	NA	NA	0
0880	30-35	<=4	152.367	50.2	47.8	21.6233901331006	20.5896	2	Class 1-9	No paid work	Early Monsoon	0	-0.231226886151746	16	1	11	5	70	1045.6093272697	142.156901758664	0
0881	<18	<=4	138.067	40.7	39.4	21.3509266989987	20.669	NA	Class 1-9	Own business	Late Monsoon	0	-1.3032755851496	10	0	NA	NA	NA	NA	NA	0
0882	30-35	<=4	146.367	54.7	53.8	25.5330656311815	25.113	2	Class 1-9	Own business	Summer	0	-0.300265707271371	8	0	2	5	52	1432.61824179839	91.0352053383413	0
0883	>=35	5-7	153.567	63.5	62.7	26.9264940635208	26.5873	2	Class 1-9	Own business	Summer	1	-0.243356731435258	12	0	9	5	52	370.015291722305	9.93214891772732	1
0884	>=35	5-7	145.067	50.6	50.4	24.0444724535035	23.9494	2	No Schooling	Own business	Early Monsoon	1	-1.01826074667107	8	1	3	2	54	360.466820359882	52.8853084272808	0
0885	20-25	5-7	148.233	50.2	50.5	22.8460944379064	22.9826	1	11 years +	Private service	Spring	0	1.60777273312333	10	1	16	5	62	904.817451552829	167.637198143708	0
0886	20-25	<=4	145.133	48.8	50.7	23.1678366283497	24.0699	1	Class 1-9	Own business	Early Monsoon	1	-0.20771736384019	6	1	2	6	70	660.357694797763	117.085379037096	0
0887	<18	5-7	149.533	46.6	46.4	20.8405841406037	20.7511	NA	Class 1-9	Private service	Summer	0	1.53673285405391	15	1	4	7	36	921.599229667577	75.1698793261458	0
0888	25-30	<=4	148.133	39.7	41.8	18.0919307052217	19.0489	1	Class 1-9	No paid work	Early Monsoon	0	-1.92604648797456	13	0	NA	NA	NA	NA	NA	0
0889	20-25	<=4	148.733	46.5	44.2	21.0201751490398	19.9805	1	No Schooling	No paid work	Late Monsoon	0	-1.37857550228861	2	0	6	7	45	690.577861973352	158.534771318571	0
0890			150.667	52.2	53.5	22.9951444905631	23.5678	2	NA	NA	Spring	1	NA	11	1	NA	NA	NA	NA	NA	0
0891	<18	<=4	151.7	48.9	51.2	21.24896090843	22.2484	NA	Class 1-9	Laborer	Spring	1	-0.689553388791464	8	1	2	3	70	334.549429709484	207.590160305691	0
0892	25-30	<=4	148.167	42.4	40.7	19.3136712804038	18.5393	1	No Schooling	No paid work	Summer	1	-0.88565862921633	7	1	2	3	48	236.999471745784	233.744408991985	0
0893	25-30	<=4	150.433	43.4	42.3	19.177923058428	18.6918	1	No Schooling	No paid work	Summer	0	-1.37857550228861	NA	NA	4	1	38	676.632006343797	255.152091518371	1
0894	<18	5-7	149.467	46.8	44	20.94870372684	19.6954	NA	SSC Passed	Laborer	Early Monsoon	0	-0.266062594468037	8	0	2	5	51	521.008722188436	135.745436327252	0
0895			150.667	42.1	40.5	18.5458923956457	17.8411	NA	NA	NA	Late Monsoon	0	NA	8	1	3	7	57	1027.80133858368	84.3614058096513	0
0896	25-30	<=4	148.267	60.2	60.3	27.3847918068423	27.4303	3	No Schooling	No paid work	Early Monsoon	2	-1.06286572536443	6	0	6	3	36	1055.99313877157	325.508704864854	0
0897	20-25	<=4	147.367	45.8	45.6	21.0895327409879	20.9974	1	Class 1-9	No paid work	Early Monsoon	NA	-1.11611258703629	6	0	4	5	83	108.662321568499	121.407518684816	0
0898	<18	>=8	148.067	38.5	38.4	17.5608741493999	17.5153	NA	Class 1-9	Own business	Late Monsoon	0	0.620954120157661	11	0	2	2	46	915.202567259895	284.544203252387	0
0899	20-25	<=4	155.033	62	60.1	25.7953556432957	25.0049	1	11 years +	No paid work	Early Monsoon	0	1.60624522571205	8	1	1	3	64	758.656067329841	259.274168301804	0
0900	<18	5-7	147.267	47.6	46.5	21.9481560372492	21.441	NA	Class 1-9	Private service	Early Monsoon	0	0.795119346186946	10	1	6	6	35	804.881605002784	288.181250844043	0
0901	25-30	<=4	140.467	38.8	38.1	19.6646025216192	19.3098	2	No Schooling	No paid work	Early Monsoon	1	-0.467686512265068	3	0	5	2	45	801.303030971808	155.159114524457	0
0902	<18	5-7	155.033	48.1	45.6	20.0122033297181	18.9721	NA	Class 1-9	Laborer	Early Monsoon	0	1.34726645520666	7	0	2	1	42	759.191793545192	287.480033997804	0
0903	20-25	<=4	155.5	63.9	62.2	26.4265257803373	25.7235	NA	11 years +	Own business	Early Monsoon	0	1.20498421539738	15	1	5	7	53	31.3516083982736	80.7580725012585	0
0904	20-25	<=4	157.667	48.8	46.2	19.6308927318318	18.585	1	Class 1-9	Own business	Spring	0	-0.152605538028607	13	1	7	5	44	293.795106440944	227.234150938645	0
0905	20-25	<=4	148.533	45.4	45.6	20.5782290998521	20.6689	1	Class 1-9	Own business	Spring	0	-1.1881894870831	6	1	2	0	7	815.296789682853	470.76749082958	0
0906	25-30	<=4	140.433	41.9	43	21.2458256966769	21.8036	1	Class 1-9	Own business	Spring	0	-0.720734407819739	12	0	4	3	45	1064.76642034981	105.333755719562	0
0907	<18	5-7	153.033	38	35.5	16.2260018263267	15.1585	NA	11 years +	Laborer	Late Monsoon	0	0.716947672553912	5	0	3	1	37	671.100441401729	388.683753359121	0
0908	<18	5-7	150.633	60.4	57	26.6191856654412	25.1208	NA	SSC Passed	Farmer/sharecropper	Early Monsoon	1	0.189273969880308	8	0	4	5	65	608.778956844688	232.080750886211	0
0909	20-25	<=4	149.233	39.2	38.1	17.6016908000582	17.1078	3	No Schooling	Own business	Summer	2	-1.31189732414197	4	0	3	4	25	828.667818184873	72.8052378744188	0
0910	25-30	<=4	148.433	55.5	57	25.1901122228325	25.8709	1	Class 1-9	No paid work	Early Monsoon	1	-1.85601901345047	6	0	5	3	55	598.411357391442	319.329880013853	0
0911	<18	5-7	147.167	39.8	38.4	18.3765578326743	17.7301	NA	Class 1-9	Laborer	Late Monsoon	0	-0.143082386878477	6	0	5	2	45	644.70892858209	110.824180608779	0
0912	25-30	5-7	148.367	61.1	60.8	27.7567447148236	27.6205	3	Class 1-9	Own business	Early Monsoon	0	-0.673551194357068	9	0	2	5	62	986.923086319829	236.73556687969	0
0913	<18	<=4	147.4	47.8	45.8	22.0005191754316	21.08	NA	Class 1-9	Own business	Early Monsoon	1	-0.408046656604069	6	0	4	7	56	298.99835530197	103.139549395719	0
0914	20-25	<=4	148.133	51.4	51	23.4238095276674	23.2415	1	Class 1-9	Own business	Spring	0	0.342729453657714	5	0	7	9	73	584.960888881208	103.872834040587	0
0915	18-20	<=4	158.333	73.1	71	29.1590027700831	28.3213	1	Class 1-9	No paid work	Summer	0	-0.42422743349805	10	0	7	6	58	102.611152475077	234.091063070217	1
0916	25-30	<=4	153.667	67.2	67.7	28.4583641146051	28.6701	1	Class 1-9	Own business	Early Monsoon	0	-0.551959064971672	6	0	6	6	57	562.664906180848	105.559385136651	0
0917	30-35	<=4	144.967	51.4	51.7	24.4583307183998	24.6011	2	Class 1-9	Own business	Winter	1	-0.143104151173562	13	1	4	4	86	165.005857203154	99.8262451386536	0
0918	20-25	>=8	153.867	58.9	59	24.8786152603107	24.9209	2	11 years +	No paid work	Spring	0	1.01241405328313	13	1	6	5	69	802.872951683754	59.4150529086154	0
0919	30-35	5-7	150.567	43.3	39.8	19.0998617918905	17.556	1	No Schooling	No paid work	Summer	0	0.121543306492502	6	1	9	2	50	741.428492645879	150.063362604714	1
0920	25-30	<=4	149.9	39.6	39.9	17.62349015421	17.757	NA	No Schooling	Own business	Spring	1	-1.11556456064714	5	1	2	5	40	859.471285861621	187.416551836825	0
0921	20-25	<=4	144.467	52	53.5	24.9154100533467	25.6341	NA	11 years +	No paid work	Late Monsoon	1	-1.12211825532965	9	0	4	0	65	337.554738315483	616.52801562784	0
0922	25-30	5-7	149.133	53.3	58.6	23.9650179680183	26.348	NA	11 years +	No paid work	Summer	0	2.08603512576865	14	1	7	4	56	222.259109045788	174.273204983031	1
0923	30-35	<=4	138.233	45.5	45.5	23.8114496032559	23.8114	2	No Schooling	No paid work	Summer	0	-0.779784797040864	12	0	6	3	60	609.393560345339	241.246848460572	0
0924	18-20	5-7	152.333	37.6	35.8	16.20309410148	15.4274	NA	Class 1-9	Laborer	Summer	1	0.969186311976523	12	0	3	1	47	218.411224198382	294.976952548585	1
0925	20-25	5-7	153.333	58.3	55.6	24.796786389414	23.6484	NA	11 years +	Private service	Summer	0	0.473199334068191	10	1	6	4	44	1048.55421717583	218.548980995599	1
0926	20-25	5-7	156.667	48.6	47.5	19.8008148483477	19.3526	NA	11 years +	No paid work	Winter	0	1.01241405328313	12	1	2	2	56	548.878557861543	303.848505796094	0
0927	<18	5-7	155.567	38.3	37.2	15.8258003151295	15.3713	NA	Class 1-9	Laborer	Summer	1	-0.263399218730028	4	0	4	5	48	838.477062672753	229.408306845462	0
0928	30-35	<=4	157.133	53	51.9	21.4654117065965	21.0199	1	Class 1-9	No paid work	Late Monsoon	0	-0.0425671707752428	12	0	3	1	38	383.769208338765	286.46660352431	0
0929	18-20	<=4	149	51.1	50.7	23.0169812170623	22.8368	1	Class 1-9	No paid work	Summer	0	-0.692216652203329	7	0	3	4	44	306.81102163595	53.1654362498797	0
0930	20-25	5-7	147.3	49.7	49.3	22.9060864283051	22.7217	NA	Class 1-9	Own business	Summer	0	1.27992972144989	13	1	3	2	50	1432.00737853023	217.710118882488	1
0931	20-25	<=4	147.267	46.5	44.2	21.4409507506741	20.3804	1	Class 1-9	No paid work	Early Monsoon	0	-0.731331006017696	10	1	NA	NA	NA	NA	NA	0
0932	<18	5-7	146.167	49.3	50.1	23.0754528824163	23.4499	NA	Class 1-9	Private service	Spring	0	1.67600242546452	12	1	6	2	50	383.635407118311	324.926145631093	0
0933	<18	5-7	155.467	45.8	47.2	18.9492010626999	19.5284	NA	Class 1-9	No paid work	Autumn	0	1.56979727634457	16	1	4	9	51	871.241431800955	140.186446787963	0
0934	25-30	<=4	154.967	44.9	44.5	18.6969065803811	18.5303	1	Class 1-9	Own business	Winter	0	-0.625897090952176	10	0	6	1	49	142.807716753564	12.6547067302541	0
0935	25-30	<=4	153.433	53.8	53.1	22.8529797770008	22.5556	1	Class 1-9	No paid work	Summer	0	0.568289755180027	NA	NA	0	5	64	1753.7933506899	223.031861069355	1
0936	25-30	<=4	143.533	48.5	53	23.541611969947	25.7259	1	Class 1-9	Own business	Late Monsoon	0	0.200492292880928	14	0	5	3	40	421.716713133985	283.192485018759	0
0937	20-25	<=4	152	50.6	54.1	21.9009695290859	23.4159	NA	No Schooling	No paid work	Winter	1	-0.273095992325402	7	0	6	11	73	284.932814140512	52.8704362019181	0
0938	30-35	5-7	141.033	37.7	31.9	18.9538661334186	16.0379	5	No Schooling	Laborer	Winter	0	-1.03679007038898	6	0	7	3	53	963.968410330174	106.005227746912	0
0939	18-20	5-7	149.833	37.9	37.2	16.8819390225946	16.5701	NA	SSC Passed	No paid work	Late Monsoon	0	0.668727295259976	12	1	6	3	63	455.835257690876	37.4289387520459	0
0940	25-30	<=4	146.4	46.3	48.1	21.6022425273971	22.4421	1	No Schooling	No paid work	Summer	0	-0.952457490439093	12	1	3	3	53	952.77069859634	150.229208807654	1
0941	<18	5-7	158.167	42.3	43.5	16.9087087400525	17.3884	NA	Class 1-9	Private service	Late Monsoon	0	0.621244958548761	6	1	8	3	53	425.150809766075	302.284166067259	0
0942	25-30	<=4	157.567	53.2	52.8	21.4280641135913	21.267	1	Class 1-9	No paid work	Spring	1	-0.42526698955143	12	1	4	7	48	111.300807468437	110.958932917453	0
0943	30-35	<=4	148.667	44.9	46.4	20.3151078847353	20.9938	2	Class 1-9	Own business	Summer	0	-0.731331006017696	7	0	6	3	52	1160.2417475198	72.0496199919805	1
0944	18-20	5-7	142.067	38.3	40	18.9764247512916	19.8187	NA	SSC Passed	Own business	Spring	0	1.51070128067548	15	1	2	4	51	387.910423131873	33.355821937649	0
0945	30-35	<=4	150.267	59.4	59.7	26.3063830524301	26.4392	2	11 years +	Own business	Summer	0	-0.749125628039442	7	1	3	2	57	361.890362785987	212.302920047765	1
0946	18-20	5-7	146.067	46.4	46.7	21.7478206871353	21.8884	1	Class 1-9	Own business	Winter	1	-1.2265691392013	11	1	5	7	53	508.924303403796	79.2079188520405	0
0947	25-30	<=4	149.667	53.3	51.3	23.7945248287459	22.9017	2	Class 1-9	Own business	Early Monsoon	0	-0.243356731435258	7	1	4	2	35	1015.59379117531	281.282330530649	0
0948	18-20	5-7	149.1	49.9	50.3	22.4463256174651	22.6263	NA	11 years +	No paid work	Spring	1	0.151679931286628	8	0	1	9	68	961.75612115575	120.048905386366	0
0949	25-30	<=4	151.033	52.4	54.4	22.9713052060839	23.8481	NA	No Schooling	No paid work	Late Monsoon	1	-0.395916811320557	6	0	4	0	20	603.811793393124	493.04356375192	0
0950	20-25	5-7	161.1	57.1	55	22.0011320372316	21.192	NA	11 years +	Own business	Spring	0	0.989859350882331	14	0	3	2	74	981.126300974482	201.736845878481	0
0951	<18	<=4	149.467	42.4	42.7	18.9791674790175	19.1135	NA	Class 1-9	No paid work	Winter	0	-0.872556851336438	6	1	1	2	21	945.201068017378	33.9059998064624	0
0952	18-20	5-7	154.733	51.8	51.6	21.6352539362518	21.5517	NA	11 years +	Other	Late Monsoon	1	2.52986942658277	5	0	5	5	73	636.036414876349	151.338953091078	0
0953	20-25	<=4	139.367	41.1	38.9	21.1604060029194	20.0277	2	Class 1-9	No paid work	Late Monsoon	1	-1.2239195353303	12	0	NA	NA	NA	NA	NA	0
0954	30-35	>=8	152.167	62.2	62.1	26.8628031992553	26.8196	1	Class 1-9	No paid work	Spring	0	1.73118663749395	15	1	1	1	9	831.120376513878	82.0838222803376	0
0955	18-20	<=4	145.333	53.6	51.1	25.3766517969868	24.193	1	Class 1-9	No paid work	Summer	1	-1.61208542191606	14	1	4	3	73	617.893010067071	384.345490165695	1
0956	20-25	5-7	148.767	48.8	49.1	22.0499981700309	22.1856	1	Class 1-9	No paid work	Late Monsoon	0	-1.24509846291921	8	0	2	5	40	505.390832635279	203.695694304872	0
0957	18-20	<=4	147.833	41.5	40.6	18.989055237306	18.5772	NA	Class 1-9	Laborer	Early Monsoon	1	0.0476797131277165	8	0	3	4	56	975.578581447165	333.853564091076	0
0958	25-30	5-7	139.067	34.6	33.6	17.8908102135499	17.3737	1	Class 1-9	Own business	Summer	0	-0.150178496272819	12	0	8	8	72	162.27507711762	92.583366450793	0
0959	20-25	<=4	144.433	40.2	39.4	19.2704201873044	18.8869	NA	SSC Passed	No paid work	Early Monsoon	0	-0.435383320443688	9	1	3	1	35	521.250302896724	294.790316835794	0
0960	20-25	5-7	149.833	46.9	47.9	20.8908427482767	21.3363	1	Class 1-9	No paid work	Early Monsoon	0	-0.311064446213422	8	0	9	9	80	985.670762168098	89.7442777778628	0
0961	20-25	<=4	147.467	40	41.9	18.3938340598216	19.2675	2	Class 1-9	No paid work	Spring	0	-0.749393603560913	8	0	2	5	61	1150.95750513853	159.303225926463	0
0962	30-35	<=4	147.2	38	37	17.5375118147448	17.076	2	Class 1-9	Own business	Spring	0	-0.300467848015465	10	0	8	1	44	1018.48742041087	113.617751549768	0
0963	18-20	5-7	141.533	38.4	37.8	19.1696310445075	18.8701	NA	SSC Passed	No paid work	Late Monsoon	0	0.531841805812551	9	0	8	6	56	482.617053486527	135.742036053566	0
0964	20-25	5-7	155.5	53.1	54.8	21.9600707188718	22.6631	1	Class 1-9	No paid work	Spring	0	-0.00630442782288081	10	1	3	4	61	285.411743230328	111.175518079588	0
0965	20-25	5-7	158.767	44.5	44.3	17.653928259108	17.5746	2	Class 1-9	No paid work	Early Monsoon	0	-0.492120354691328	11	0	8	5	52	881.898179565071	42.4062092803084	0
0966	25-30	<=4	147.633	45.2	46.4	20.738129574668	21.2887	2	No Schooling	Laborer	Late Monsoon	1	-1.3600461785707	11	0	4	3	75	313.678899739428	179.509986441349	0
0967	20-25	5-7	152.2	56.5	55.4	24.3904123663276	23.9156	NA	11 years +	No paid work	Early Monsoon	0	1.29403042552758	13	1	2	10	74	115.60972492191	187.334027684132	0
0968	20-25	<=4	156.533	48.8	49.6	19.9161851472419	20.2427	1	Class 1-9	No paid work	Spring	0	0.282581519800388	12	1	4	4	58	384.585667435019	169.436417988892	0
0969	20-25	<=4	156.667	59.3	56.7	24.1602535083748	23.101	1	Class 1-9	Own business	Early Monsoon	0	0.799628883773736	10	1	6	4	24	692.635634186672	135.674129399916	0
0970	25-30	5-7	159.367	66.4	64.8	26.1440642059018	25.5141	2	Class 1-9	Private service	Spring	1	0.751186437346321	14	0	5	1	54	855.172275230444	112.514660669911	0
0971	<18	5-7	149.167	41.2	38.9	18.5162760213477	17.4826	NA	Class 1-9	No paid work	Summer	1	-0.557270980619485	8	1	5	2	47	702.446146588356	258.802102678474	0
0972	20-25	<=4	150.733	54.2	54.5	23.8550691581831	23.9871	1	No Schooling	No paid work	Early Monsoon	0	-0.195815521113732	8	0	NA	NA	NA	NA	NA	0
0973			154.067	49.4	47.6	20.8117967592765	20.0535	2	NA	NA	Winter	0	NA	10	0	NA	NA	NA	NA	NA	0
0974	18-20	<=4	160.767	47.2	46	18.2620692050742	17.7978	NA	SSC Passed	Farmer/sharecropper	Early Monsoon	1	1.4892505173427	18	1	2	2	45	261.315489325379	269.024907843062	0
0975	20-25	<=4	150.333	49	48.6	21.6813093347624	21.5043	1	Class 1-9	Own business	Early Monsoon	0	-0.916710814322366	10	0	5	7	67	164.305205902299	77.9477782066341	0
0976	30-35	<=4	158.5	73	75.9	29.057906835574	30.2123	2	Class 1-9	No paid work	Late Monsoon	0	0.35986420128282	14	1	4	10	67	144.697937389889	125.319487519089	0
0977	<18	<=4	143.567	36.8	35.8	17.8542077790977	17.369	0	Class 1-9	No paid work	Spring	1	-0.930264305623705	13	1	7	5	82	431.887982387396	198.58721267379	0
0978	20-25	<=4	151.267	50.2	49.6	21.9390209816289	21.6768	NA	SSC Passed	No paid work	Late Monsoon	0	0.811108309024193	14	1	3	6	83	747.489423560493	257.984494293245	0
0979	18-20	<=4	142	43.4	41.7	21.5235072406269	20.6804	NA	Class 1-9	Own business	Winter	2	-1.03440844203945	7	0	3	3	68	946.195665848566	271.811247054517	0
0980	25-30	<=4	149.967	42.5	40.9	18.8972867498006	18.1859	2	Class 1-9	Own business	Winter	1	0.0233476311511649	10	1	3	3	62	1124.73389633352	331.221786877316	0
0981	30-35	<=4	155.633	57.5	53.2	23.7390101571311	21.9637	2	Class 1-9	No paid work	Summer	1	0.566164355301099	15	1	13	8	76	76.2503321766509	300.942186999252	1
0982	>=35	5-7	148.533	61.3	63.2	27.7851419343817	28.6463	4	No Schooling	No paid work	Early Monsoon	0	0.0255762464522741	10	1	7	2	37	622.471561979428	363.297318646225	0
0983	30-35	<=4	154.167	52.2	51.5	21.9628926223521	21.6684	2	Class 1-9	Own business	Early Monsoon	1	0.24652091759212	9	0	2	2	38	266.490934338227	218.406708702323	0
0984	<18	5-7	147.567	43.8	44.6	20.1139597156472	20.4813	NA	Class 1-9	Private service	Early Monsoon	0	-0.057754201937804	12	0	4	3	54	1040.75426536856	18.2518636594021	0
0985	20-25	5-7	148.867	44.1	44.4	19.8995685970067	20.0349	NA	11 years +	No paid work	Spring	0	-0.749860329735606	11	1	3	0	36	869.433564073496	513.502232218135	0
0986	<18	<=4	157.4	53.5	51.7	21.5945583327548	20.868	NA	Class 1-9	Laborer	Early Monsoon	0	0.35262247247982	12	0	14	3	63	363.437214995239	285.758481627813	0
0987	25-30	<=4	157.033	61.1	59.8	24.7775015059575	24.2503	2	11 years +	No paid work	Spring	0	0.891399682393794	8	1	2	4	27	474.171621166247	107.999165932817	0
0988	20-25	<=4	144.967	50.7	50.7	24.1252406113398	24.1252	1	11 years +	No paid work	Late Monsoon	0	-0.0317654730658274	6	0	6	2	73	542.268761636701	216.223175685329	0
0989	25-30	<=4	156.767	60.6	59.2	24.6584160589133	24.0887	2	Class 1-9	No paid work	Early Monsoon	0	0.445192386223493	8	0	10	10	77	712.003094461254	38.1113273790707	0
0990	30-35	5-7	142.6	45.6	44.2	22.4246561060962	21.7362	3	Class 1-9	No paid work	Spring	0	-0.588132290365001	6	0	5	8	66	361.160606754389	35.4519827228158	0
0991	>=35	<=4	147.1	43.6	42	20.1493547816129	19.4099	3	No Schooling	No paid work	Summer	0	-1.09396702174656	10	1	3	4	61	529.75735559276	200.450929568074	0
0992	20-25	<=4	150.667	47.3	46.4	20.8365964445141	20.4401	NA	Class 1-9	No paid work	Summer	1	-0.193698611947891	5	0	2	4	40	1042.30135418404	36.1740655642011	0
0993		5-7	148.833	43.4	44	19.5924755062706	19.8633	2	SSC Passed	No paid work	Summer	0	-0.086053493746799	12	1	7	2	77	237.072396720223	142.655886153507	0
0994	18-20	5-7	148.767	36.7	35.2	16.5826830500027	15.9049	1	Class 1-9	Own business	Early Monsoon	0	0.432476127820883	4	1	2	7	54	779.212836515641	191.701550143855	0
0995	20-25	<=4	146.767	44.5	40.6	20.6588027726022	18.8483	1	Class 1-9	No paid work	Summer	0	-0.957434020569675	7	0	2	6	44	877.044294227891	26.2053103859292	1
0996	20-25	<=4	146.6	36.9	36.1	17.1695307367171	16.7973	2	Class 1-9	No paid work	Late Monsoon	0	-1.70488757227782	11	0	2	4	21	1260.68686151979	22.0394232743896	0
0997	25-30	<=4	143.033	43.8	44.1	21.4091581774539	21.5558	1	Class 1-9	No paid work	Spring	1	-0.672912448916519	2	1	4	7	51	385.360567940146	38.2758781456905	0
0998	18-20	5-7	150.967	60.4	62.3	26.5017654924295	27.3354	NA	11 years +	No paid work	Early Monsoon	0	-0.0201212796548536	11	1	4	2	65	461.647009111736	236.874406826803	0
0999	20-25	<=4	147.033	51.8	53.1	23.9606256303348	24.562	NA	Class 1-9	No paid work	Spring	0	-1.51423358155084	9	1	4	4	52	573.89102989627	16.1956551835516	0
1000	<18	<=4	147.733	40.8	41.3	18.6940400630792	18.9231	NA	Class 1-9	No paid work	Spring	0	-0.0846033012384445	11	0	4	1	52	1152.88041087123	360.595043871014	0
1001	25-30	<=4	149.633	51.6	53.9	23.0458642970781	24.0731	1	Class 1-9	No paid work	Late Monsoon	0	-0.271950092399055	12	1	3	13	82	1078.64817530713	19.4200273868442	0
1002	25-30	<=4	161.467	57.2	57.2	21.9396790090289	21.9397	2	Class 1-9	No paid work	Late Monsoon	0	-0.913048700158114	9	1	5	1	50	1079.81868497822	382.72090128121	0
1003	25-30	5-7	151.633	43.3	42.1	18.8320904814052	18.3102	2	Class 1-9	Own business	Spring	0	-0.015455626822653	12	1	5	5	65	495.222649642325	56.3148370588916	0
1004	<18	5-7	151.633	47.2	45.3	20.5282833885063	19.7019	NA	Class 1-9	No paid work	Early Monsoon	1	0.756326372403356	6	1	6	2	49	1210.99173846933	301.532787150979	0
1005	20-25	<=4	147	56.4	56.6	26.1002360127725	26.1928	1	Class 1-9	Own business	Spring	1	0.291225305679164	4	0	6	6	48	138.123865347918	37.6647448116786	0
1006	20-25	<=4	148.167	41.6	46.8	18.9492623883207	21.3179	NA	Class 1-9	Own business	Spring	0	-0.597994186866794	12	0	15	1	71	478.789960309731	264.546977164764	0
1007	20-25	5-7	148.967	47.2	45.1	21.2698192230598	20.3235	1	Class 1-9	No paid work	Early Monsoon	0	0.591975551890379	11	0	7	5	87	1054.88457505475	131.012015085086	0
1008	20-25	<=4	154.6	50.5	50.5	21.1286816204737	21.1287	0	Class 1-9	No paid work	Early Monsoon	0	-0.210681238916954	11	1	8	4	42	443.501268658596	269.353400996384	0
1009	25-30	5-7	154.333	56	53.6	23.5108621115926	22.5033	1	Class 1-9	Own business	Winter	0	-0.808375947733898	9	0	2	5	34	711.313331830233	92.4253582776809	0
1010	20-25	<=4	148.3	47.2	44.2	21.4614814151301	20.0974	NA	11 years +	No paid work	Early Monsoon	0	0.562267840107191	15	1	6	1	54	345.213516319371	310.618052979069	0
1011	20-25	5-7	147.433	47.3	44.4	21.7605451617189	20.4264	NA	Class 1-9	No paid work	Summer	0	1.41744432989819	12	1	11	6	82	333.813750959195	188.139823385907	0
1012	25-30	<=4	151.333	55.4	55.1	24.1902617943294	24.0593	1	SSC Passed	No paid work	Late Monsoon	0	0.725484312629755	14	1	2	4	58	1201.70079413848	181.70197625182	0
1013	20-25	<=4	149.867	44.4	45	19.7684616456225	20.0356	1	Class 1-9	No paid work	Late Monsoon	0	0.102332630435691	12	1	5	8	58	1133.49686627043	54.1387270224634	0
1014	18-20	>=8	141.033	43.6	44.3	21.9201210455451	22.272	NA	SSC Passed	No paid work	Spring	0	0.348562032502441	7	1	1	4	47	1586.26738926675	150.344268970969	0
1015	18-20	<=4	153.4	36.2	35.6	15.3835954777329	15.1286	1	Class 1-9	No paid work	Summer	1	-1.36045253650719	10	0	NA	NA	NA	NA	NA	1
1016	18-20	>=8	154.1	50.2	52.4	21.1396814982728	22.0661	NA	11 years +	Other	Winter	1	2.84361173417853	15	1	4	3	68	317.901265649243	284.225150972343	0
1017	20-25	<=4	155.567	53.9	52.9	22.2718181980543	21.8586	2	Class 1-9	No paid work	Late Monsoon	0	-0.765579373149718	10	1	14	7	74	396.138140003945	201.441760107974	0
1018		<=4	154.233	45.2	45.1	19.0012400784731	18.9592	NA	11 years +	Farmer/sharecropper	Early Monsoon	0	-0.558525467472901	10	1	2	6	62	555.420963538927	34.9885840066598	0
1019	20-25	>=8	156.633	39.4	38.6	16.0593454861124	15.7333	NA	Class 1-9	No paid work	Spring	0	0.105549206300644	4	0	1	5	53	630.02301976382	228.784074428674	0
1020	20-25	5-7	152.667	56.1	53.2	24.0699071337312	22.8257	1	11 years +	No paid work	Late Monsoon	0	0.362554479648758	11	1	5	2	64	409.493114586423	273.656939859972	0
1021	20-25	>=8	148.233	49.2	50.1	22.3909929550796	22.8006	1	Class 1-9	Own business	Summer	0	0.594406307935582	10	1	6	4	47	598.080597931639	292.695647500318	0
1022	20-25	<=4	140.433	40.7	45.9	20.6373533616885	23.2741	2	No Schooling	No paid work	Winter	1	-0.225372871785827	7	0	9	2	65	256.147061624282	301.500214324724	0
1023	25-30	>=8	151.333	64.4	64.3	28.1200877175959	28.0764	1	Class 1-9	Own business	Early Monsoon	0	1.25330721928027	11	1	17	5	50	72.5465449584783	37.9876471714153	0
1024	18-20	<=4	149.4	57.8	57.5	25.8956396760626	25.7612	1	Class 1-9	Own business	Summer	0	-0.583348127345377	7	1	2	5	30	1141.6128468892	20.1632330346362	0
1025	20-25	<=4	146.3	48	47.6	22.4260396221399	22.2392	NA	11 years +	No paid work	Spring	0	0.268529841294237	17	0	11	11	77	617.516762936897	129.689852837359	0
1026	<18	<=4	155.733	46.7	44.7	19.2554521838056	18.4308	NA	No Schooling	Laborer	Early Monsoon	1	-0.421543530674502	6	0	15	4	80	382.823026562612	327.007084099325	0
1027	20-25	<=4	143.033	43.4	43.2	21.2136407511758	21.1159	1	Class 1-9	No paid work	Late Monsoon	0	-1.10358893161174	9	0	3	2	60	1145.93020173216	216.763935443839	0
1028	30-35	<=4	149.467	51.9	50.1	23.2315752868162	22.4259	1	11 years +	Private service	Summer	0	-0.16156350328227	8	1	7	15	86	606.084606965241	43.1782174110615	0
1029	25-30	<=4	139.9	47	47.4	24.0138851349453	24.2183	2	Class 1-9	Own business	Spring	2	0.218366014571103	6	0	6	7	90	168.292452311991	143.233118491792	0
1030	<18	5-7	151.1	44	39.9	19.2718651354878	17.4761	NA	Class 1-9	No paid work	Late Monsoon	0	-0.0602782359874137	10	0	5	4	68	267.250746001945	166.571489606722	0
1031	25-30	<=4	159.433	49.1	48.1	19.3162687787769	18.9229	2	Class 1-9	No paid work	Late Monsoon	1	-0.610124032150306	15	1	18	7	54	207.240484833295	57.6514664031644	0
1032	25-30	<=4	147.067	48.1	46.3	22.2390677695135	21.4068	2	No Schooling	Private service	Late Monsoon	1	-1.06231769897528	5	0	4	4	60	787.447097974169	38.9881644155641	0
1033	18-20	<=4	155.333	43.5	48	18.0285140636225	19.8935	NA	Class 1-9	Private service	Early Monsoon	1	0.132345482519848	8	1	8	3	76	662.674855555455	321.573208290737	0
1034			143.5	36.8	38.7	17.8708009081086	18.7935	1	NA	NA	Winter	0	NA	15	0	NA	NA	NA	NA	NA	0
1035	25-30	<=4	143.367	39.9	37.9	19.4122787988129	18.4392	1	No Schooling	Own business	Spring	0	-0.728681402146697	11	0	4	1	66	532.58498567503	190.435985522501	0
1036	<18	<=4	156.367	53.7	53.3	21.9627101084498	21.7991	NA	Class 1-9	Farmer/sharecropper	Early Monsoon	0	0.121768459454547	11	0	6	1	58	823.356439670438	146.743763328591	0
1037	18-20	<=4	152.433	47	49.6	20.2273022770443	21.3463	NA	Class 1-9	No paid work	Summer	1	0.104327701026911	NA	NA	7	5	82	738.241565410981	134.361581825229	1
1038	20-25	<=4	156.367	43.1	42.4	17.6274265488675	17.3411	1	Class 1-9	No paid work	Spring	0	-0.804634494163146	3	0	3	5	41	636.513305666311	64.3997098470467	0
1039	25-30	<=4	155.867	58.3	58.6	23.9972822288943	24.1208	1	Class 1-9	Own business	Winter	0	-0.708670397313605	16	0	7	1	45	903.119112644783	363.448872633941	0
1040	20-25	<=4	143.033	45.4	47.9	22.1912278825664	23.4132	1	Class 1-9	No paid work	Early Monsoon	0	-0.97753754042376	5	0	4	3	50	910.618135200811	134.102478365842	0
1041	>=35	5-7	149.733	61.6	61.3	27.4753811862228	27.3416	2	Class 1-9	No paid work	Early Monsoon	1	-0.765579373149718	10	1	3	10	59	506.043885057049	120.688670010985	0
1042	20-25	<=4	136.467	35.2	33	18.9012051666158	17.7199	1	Class 1-9	No paid work	Early Monsoon	1	-0.865112981981537	6	0	4	10	67	253.886342019849	57.9760595828365	0
1043	<18	>=8	144.533	40.2	42.2	19.2437637014747	20.2012	NA	Class 1-9	No paid work	Spring	0	0.118926423203187	13	0	5	1	52	881.608099114574	365.213958057688	0
1044	<18	<=4	147.767	44.9	42.3	20.5633272878203	19.3726	NA	Class 1-9	Laborer	Late Monsoon	1	-0.102359180631169	10	0	7	5	64	494.057844066027	90.4165205750225	0
1045	25-30	<=4	146.333	66.2	64	30.9151571442655	29.8878	2	Class 1-9	Own business	Spring	0	-0.284079937682567	13	1	11	4	53	899.15197384585	131.606657519303	0
1046	<18	>=8	158.267	53.4	51	21.3187799021838	20.3606	NA	Class 1-9	Laborer	Summer	2	0.627537292450421	7	0	4	6	85	475.646225532867	267.1901085833	0
1047	<18	5-7	153.233	53.6	52.8	22.827496855659	22.4868	NA	Class 1-9	Laborer	Late Monsoon	0	0.458141112990462	6	0	3	2	57	873.257098907563	114.184546631882	0
1048	18-20	5-7	158.6	49	46.5	19.4800341576436	18.4862	1	Class 1-9	Own business	Summer	0	-1.09396702174656	8	0	13	2	70	846.396921137709	196.321885983349	0
1049	20-25	<=4	148.767	54.4	54.4	24.5803258288869	24.5803	2	Class 1-9	Own business	Early Monsoon	1	-0.394690313352	9	1	7	6	86	471.481175851892	243.948411532353	0
1050	20-25	<=4	149.367	41.3	39.3	18.5115452628199	17.6151	1	Class 1-9	No paid work	Winter	0	-0.779132864451057	10	0	4	2	62	840.156861684693	314.852162536732	0
1051	25-30	<=4	147.533	39.8	39.8	18.285328305872	18.2853	1	Class 1-9	No paid work	Early Monsoon	1	-1.18584593295399	7	0	2	9	63	655.345931166543	18.3928131139881	0
1052	25-30	<=4	147.633	43.6	44.4	20.0040364923789	20.3711	2	Class 1-9	Own business	Spring	0	-1.51423358155084	10	1	7	7	70	879.76463027013	48.0485136052311	0
1053	25-30	<=4	147.033	53.5	51.1	24.7469782089366	23.6368	2	Class 1-9	No paid work	Early Monsoon	1	-0.423079323300941	11	0	1	0	53	890.152360752406	472.574934614037	0
1054	20-25	<=4	156.533	62	61.2	25.3033499821516	24.9769	1	11 years +	No paid work	Spring	1	0.877237828534302	16	1	NA	NA	NA	NA	NA	0
1055	30-35	<=4	148.633	42.8	47.9	19.3736448319017	21.6822	3	No Schooling	No paid work	Spring	1	-0.83390578659096	6	0	11	9	76	433.411834730736	108.61101025891	0
1056	>=35	5-7	150.767	52	51.8	22.8766631590746	22.7887	4	Class 1-9	No paid work	Winter	1	-1.12709257518947	12	0	2	4	28	434.459289347084	82.6747902739522	1
1057	20-25	5-7	146.067	54.5	55.3	25.544315246743	25.9193	NA	SSC Passed	Farmer/sharecropper	Early Monsoon	0	0.134689036648953	11	1	12	8	74	267.550808412914	60.1514639582158	0
1058	30-35	<=4	151.067	43.4	41.8	19.0174567204362	18.3164	3	Class 1-9	No paid work	Late Monsoon	1	-0.0434625746673507	10	1	6	8	91	182.079292628597	177.191177889468	0
1059	20-25	<=4	149.967	53.9	51.8	23.9662060191588	23.0325	2	Class 1-9	Own business	Late Monsoon	0	-0.826406099251112	9	0	2	3	66	147.670727508858	181.490446362278	0
1060	25-30	<=4	149.733	53.7	52.5	23.9517527548728	23.4165	2	Class 1-9	No paid work	Late Monsoon	0	-0.171431485315892	8	0	5	4	50	199.283701601455	96.6181799246539	0
1061	<18	<=4	139.667	37.8	38.8	19.377880053087	19.8905	1	Class 1-9	No paid work	Summer	1	0.130228573354007	2	0	4	4	44	568.271434702346	157.56167784428	0
1062	20-25	5-7	158.667	70.7	66.6	28.0832921403856	26.4547	1	Class 1-9	No paid work	Early Monsoon	1	0.0293364315226235	8	0	2	7	68	775.048006996855	138.499296398812	0
1063	20-25	5-7	151.767	51.3	50.6	22.2722746746002	21.9684	NA	Class 1-9	No paid work	Early Monsoon	1	0.537467132943849	5	1	3	6	64	615.298833263221	156.244906629714	0
1064	<18	5-7	155.267	52.6	52.2	21.8187208127367	21.6528	2	Class 1-9	No paid work	Spring	0	1.44948845740811	10	0	2	4	52	798.294866766163	78.2887431096715	0
1065	25-30	<=4	147.667	33.6	34.1	15.4089957146278	15.6383	2	Class 1-9	Own business	Spring	1	-0.846977468404668	10	0	7	2	42	443.38266492487	229.328669593543	0
1066	18-20	<=4	145.1	40.2	39.3	19.0937498367294	18.6663	NA	11 years +	No paid work	Spring	1	-0.979881094552865	9	1	5	4	65	294.63219262309	168.212085990343	0
1067	<18	<=4	153.333	57.5	56.6	24.4565217391304	24.0737	NA	Class 1-9	Laborer	Spring	1	-0.683547720498106	16	1	NA	NA	NA	NA	NA	0
1068	30-35	<=4	142.067	49.4	47.6	24.4761196531019	23.5843	2	No Schooling	Own business	Early Monsoon	0	-1.47351037530353	6	0	3	1	72	650.655093189705	326.157629827409	0
1069	20-25	>=8	147.033	51.2	48.8	23.6830894261225	22.5729	1	11 years +	No paid work	Early Monsoon	0	0.851209440539602	12	1	3	3	54	87.330530561987	61.3100332184901	0
1070	20-25	5-7	146.033	44.3	43.7	20.7730243079814	20.4917	NA	11 years +	Own business	Spring	1	-0.00346539380048367	8	0	3	2	38	871.010402065811	151.551172128355	0
1071	25-30	<=4	152.267	68.5	69.3	29.5447888455746	29.8898	1	Class 1-9	Own business	Late Monsoon	1	-0.192274965930065	3	0	6	4	57	406.891803530816	92.6420984382846	0
1072	20-25	<=4	158.567	68.5	67.8	27.2437432081216	26.9653	1	Class 1-9	No paid work	Late Monsoon	0	-0.0249358682351656	4	0	3	1	10	535.683602079074	337.199470657179	0
1073	>=35	5-7	143.067	37	35.3	18.0769354372208	17.2464	3	No Schooling	No paid work	Winter	0	-1.03679007038898	8	0	1	1	39	1384.09952118123	394.831801452918	0
1074	20-25	<=4	156.867	51.5	49.4	20.9288754181485	20.0755	NA	Class 1-9	No paid work	Late Monsoon	1	-0.155092314866424	7	0	3	4	43	376.618737497308	169.356589684584	0
1075	<18	>=8	145.667	39.2	38.5	18.4742026192733	18.1443	NA	Class 1-9	Own business	Early Monsoon	0	-0.0429754102380607	7	0	7	2	39	671.677092545273	367.109601567615	0
1076	25-30	<=4	132.033	39.6	38.5	22.7157986531265	22.0848	NA	No Schooling	No paid work	Summer	1	-1.2265691392013	12	0	NA	NA	NA	NA	NA	1
1077	25-30	<=4	152.067	44	43.2	19.0276267686804	18.6817	1	Class 1-9	No paid work	Summer	0	-0.492120354691328	8	0	7	3	72	601.682378177785	292.136398116182	1
1078	25-30	<=4	148.967	33.3	34.6	15.0060377145739	15.5919	2	Class 1-9	No paid work	Early Monsoon	0	-0.451599289188113	20	1	2	0	35	291.288932291	576.53780430912	0
1079	18-20	<=4	148.133	44.2	45.1	20.1426533292393	20.5528	NA	Class 1-9	Own business	Summer	1	0.191009421318265	3	0	6	4	65	593.090963392119	41.0224524133812	0
1080	25-30	<=4	153.2	49.6	50.5	21.133145634642	21.5166	3	Class 1-9	No paid work	Early Monsoon	0	0.0613160850391849	6	0	5	3	60	1282.04971900143	25.6228769374015	0
1081	25-30	<=4	143.033	50.5	52.8	24.6840750676124	25.8083	2	Class 1-9	No paid work	Spring	0	-1.16076588296933	5	0	3	1	48	663.010035084665	23.8102278746544	0
1082	<18	>=8	157.633	48.6	46.5	19.5587074457817	18.7136	NA	No Schooling	Laborer	Early Monsoon	0	0.189273969880308	7	0	4	1	58	1174.92762909166	389.385438138438	0
1083	30-35	<=4	148.5	42.9	43.6	19.453797231575	19.7712	3	Class 1-9	No paid work	Early Monsoon	0	-1.49657917974759	6	1	5	1	53	826.941001402611	95.0551046790223	0
1084	20-25	<=4	146.033	49.9	48.3	23.3989596606833	22.6487	1	Class 1-9	Own business	Winter	0	-0.301689353289198	10	1	5	7	46	863.185728531339	105.921655160498	0
1085	25-30	<=4	153.567	70.3	67.3	29.8099611443388	28.5378	2	Class 1-9	Own business	Summer	0	0.6070987190835	11	0	11	7	89	698.573007967029	109.831932594939	0
1086	25-30	<=4	143.833	51.4	50.4	24.8452875992422	24.3619	1	Class 1-9	No paid work	Summer	0	0.592927009108613	9	0	3	5	47	76.4068623184754	80.0473015820801	1
1087	20-25	<=4	148.533	45.3	44.4	20.5329026040374	20.125	2	Class 1-9	No paid work	Spring	0	-1.16731740327251	13	1	7	6	57	427.340650017935	136.312824856873	0
1088	18-20	>=8	148.533	41.2	40.2	18.6745162756367	18.2213	NA	11 years +	Own business	Late Monsoon	0	1.55499759234122	6	0	3	5	57	54.0050185330129	108.303019435739	0
1089	25-30	<=4	148.167	43.9	42.4	19.9969379530596	19.3137	1	Class 1-9	No paid work	Winter	1	-0.282657373409615	12	1	2	5	59	677.719759829003	187.758854715873	0
1090		<=4	151.033	33.9	33.1	14.8612069940123	14.5105	1	Class 1-9	Own business	Late Monsoon	0	-0.0736607342717302	11	1	2	2	48	256.441316839638	32.9756626571394	0
1091	30-35	<=4	146.367	64.9	62.7	30.29425885674	29.2673	2	Class 1-9	No paid work	Early Monsoon	0	1.13794565931386	16	1	3	5	59	779.955899435631	21.5789325371879	0
1092	20-25	<=4	154.2	40.3	36.8	16.9486963382405	15.4767	1	Class 1-9	Own business	Summer	0	-0.846583658263627	10	0	4	4	55	1353.42783044829	184.268858118835	1
1093	18-20	<=4	157.667	49.2	46.7	19.7918016886501	18.7861	1	Class 1-9	No paid work	Late Monsoon	0	0.0421493632002867	8	1	9	4	70	926.96647746325	308.482352746478	0
1094	20-25	<=4	147.233	40.7	38.4	18.7750940048916	17.7141	NA	Class 1-9	No paid work	Summer	0	0.273488491793996	5	0	9	5	76	968.173498104659	62.4956175797072	0
1095	30-35	<=4	156.433	53.5	52.6	21.8622664500388	21.4945	3	Class 1-9	Own business	Late Monsoon	0	-0.761255473322954	9	0	2	9	51	1274.68319174969	119.467155346642	0
1096	20-25	<=4	153.533	59.2	59	25.1140265420569	25.0292	2	Class 1-9	No paid work	Spring	1	-1.3600461785707	10	0	5	1	60	442.000068147817	81.1847049727496	0
1097	30-35	<=4	139.967	47	46.4	23.9910147694472	23.6847	2	No Schooling	Own business	Summer	0	-1.11407054160065	10	0	5	4	40	999.840901449383	245.439455246557	0
1098	30-35	<=4	157.533	66.6	66.6	26.8367119055247	26.8367	2	Class 1-9	No paid work	Late Monsoon	1	-0.0193263425054839	10	0	2	3	47	1088.96325296679	169.390555519304	0
1099	18-20	<=4	143.467	38.3	37.2	18.6078740619947	18.0734	1	Class 1-9	No paid work	Spring	0	0.138351150813205	8	0	5	9	65	592.297601545126	84.4922756331199	0
1100	30-35	<=4	149.833	67.5	66.1	30.0667779426158	29.4432	1	Class 1-9	No paid work	Summer	0	0.978582066375968	10	0	3	3	42	484.784312311047	246.081533299212	1
1101	30-35	<=4	140.033	37.2	38.4	18.9705571626574	19.5825	2	Class 1-9	Own business	Winter	0	-0.0540591728653076	8	1	4	12	55	797.737409156714	139.454641889044	0
1102	25-30	5-7	150.667	43.6	46.8	19.2066724097423	20.6163	3	Class 1-9	No paid work	Winter	0	-0.480258484929287	10	0	4	9	55	349.651428018074	127.793118374776	0
1103	20-25	5-7	153.6	52.2	49.4	22.125244140625	20.9384	0	Class 1-9	No paid work	Late Monsoon	0	-0.0523505031622846	10	0	5	4	57	377.797211594352	56.4851709175428	0
1104	<18	<=4	152.3	50.6	50.5	21.8147736027443	21.7717	NA	Class 1-9	Private service	Early Monsoon	1	1.70452018108093	12	0	5	6	49	604.345766301762	129.354041248501	0
1105	20-25	<=4	138.467	36	35.2	18.7763869085467	18.3591	1	No Schooling	No paid work	Summer	1	-0.86712930549842	7	0	7	4	80	352.287029890903	95.8550746830122	0
1106	>=35	5-7	148.633	44.3	43.3	20.0526277115244	19.6	3	Class 1-9	No paid work	Winter	0	0.321076110746587	4	0	1	1	33	661.677617207014	371.77102523932	0
1107	30-35	<=4	156.733	53.7	56.6	21.8600698617619	23.0406	2	Class 1-9	No paid work	Early Monsoon	0	-0.678051405210274	11	1	3	5	41	308.509030557944	312.274715124561	0
1108	25-30	<=4	155.1	51	52.4	21.2005232787981	21.7825	1	11 years +	No paid work	Autumn	0	-0.570824471920824	19	1	3	6	57	1012.25291105884	229.621542378739	0
1109	20-25	<=4	147.667	47.3	47	21.6918302768422	21.5542	NA	Class 1-9	Private service	Early Monsoon	0	-0.393128825034541	11	0	5	4	46	477.702880822191	34.836917827901	0
1110	<18	5-7	148.467	39.6	43	17.9654156674958	19.5079	NA	Class 1-9	Farmer/sharecropper	Early Monsoon	0	1.00481425564754	6	1	5	1	44	572.999956740456	338.883104562357	0
1111	20-25	<=4	147.633	40.4	38.5	18.5358503278006	17.6641	NA	Class 1-9	Own business	Spring	0	-0.957434020569675	6	0	6	0	58	651.700202484882	490.820813957236	0
1112	18-20	<=4	156.833	47.4	47.6	19.2708821533155	19.3522	NA	Class 1-9	Own business	Spring	1	0.299884345549741	6	0	3	3	23	608.39768445701	28.6217412570043	0
1113			154.333	44.1	43.4	18.5148039128792	18.2209	1	NA	NA	Winter	0	NA	15	0	NA	NA	NA	NA	NA	0
1114	<18	5-7	153.733	55	52.7	23.2716191931904	22.2984	NA	Class 1-9	No paid work	Early Monsoon	0	-0.597994186866794	10	0	2	0	29	1222.13759666789	476.932498923091	0
1115	25-30	<=4	156.167	54.4	53.4	22.306026750375	21.896	1	Class 1-9	No paid work	Early Monsoon	0	-0.439535278681979	11	1	7	5	82	401.111843357893	186.920557905875	0
1116	18-20	5-7	149.033	39.2	39.4	17.6489647916659	17.739	1	Class 1-9	No paid work	Summer	0	-0.191977132550685	11	1	5	3	57	671.00996999123	120.72380530989	0
1117	30-35	<=4	142.167	59.9	59.8	29.6367966861323	29.5873	4	No Schooling	No paid work	Early Monsoon	1	-1.59956176649151	11	0	5	4	68	687.424814384137	290.23350723776	0
1118	30-35	5-7	147.533	46.7	47.5	21.4553977860357	21.8229	2	Class 1-9	Own business	Winter	1	-0.628653355868216	7	0	11	6	55	604.690637110999	19.1118344173923	0
1119	20-25	<=4	162.167	57.3	55.2	21.7887061661785	20.9902	1	Class 1-9	Own business	Summer	0	-0.598644606899849	10	1	1	0	41	214.06238160883	475.265863031794	1
1120	<18	<=4	142.433	37.2	37.1	18.3366359907745	18.2873	NA	Class 1-9	Own business	Spring	0	-0.0798611487513186	9	1	3	11	61	837.226462642705	85.9438736211311	0
1121	20-25	5-7	144.833	37.2	36.3	17.7339666640624	17.3049	1	Class 1-9	No paid work	Late Monsoon	0	-0.284079937682567	8	0	5	1	60	455.234725329164	269.440273883617	0
1122	25-30	5-7	148.667	59.2	60	26.785175652034	27.1471	1	Class 1-9	Own business	Late Monsoon	2	-1.07543769802865	5	0	3	7	50	810.815456362746	162.131325610434	0
1123	20-25	<=4	142.333	38.5	36.6	19.0041079586901	18.0662	2	Class 1-9	No paid work	Spring	1	-1.08796135345321	9	0	3	11	52	240.914747467608	110.49465338443	0
1124	<18	<=4	150.367	47.7	45.2	21.0967343503437	19.991	NA	No Schooling	Own business	Early Monsoon	1	-0.95603890355209	8	1	NA	NA	NA	NA	NA	0
1125	18-20	5-7	159.033	50.1	47.9	19.8089475553171	18.9391	NA	SSC Passed	No paid work	Summer	0	0.624921329990104	13	1	4	5	92	219.188872041358	125.438803465052	1
1126			150.2	52.8	54.2	23.4042138223159	24.0248	1	NA	NA	Winter	1	NA	11	0	NA	NA	NA	NA	NA	0
1127	25-30	<=4	150.633	51.9	49.3	22.8731082125232	21.7272	2	Class 1-9	No paid work	Late Monsoon	0	-1.51423358155084	8	0	8	6	60	411.015465387599	17.2952406847022	0
1128	25-30	<=4	140.733	48.1	46.4	24.2857280703073	23.4274	1	Class 1-9	No paid work	Summer	0	0.0917588998984209	13	1	4	3	30	669.55760809334	215.875233740077	1
1129	18-20	<=4	143.533	36.3	38	17.6198044228675	18.445	NA	Class 1-9	Own business	Early Monsoon	1	0.340607551797049	7	1	5	5	82	694.219862892396	232.635602921871	0
1130	20-25	<=4	148.433	47.4	46.1	21.5137174659867	20.9237	1	Class 1-9	Own business	Spring	0	-1.09494854038368	7	0	9	5	51	364.153536391419	10.716140861973	0
1131	20-25	>=8	151.3	57	56.4	24.8998654096749	24.6378	1	11 years +	No paid work	Early Monsoon	0	1.68944134387969	13	1	3	5	51	928.158362458839	103.362724069723	0
1132	30-35	<=4	155.133	70.7	71.6	29.3771164866612	29.7511	2	Class 1-9	Own business	Early Monsoon	0	0.0428790722016271	13	0	4	12	55	923.683936606157	75.9195193978109	0
1133	18-20	<=4	150.467	62.8	60.2	27.7382490824097	26.5899	NA	SSC Passed	No paid work	Summer	0	-0.435383320443688	9	0	2	2	43	437.078576683746	31.7953592979443	1
1134	30-35	<=4	153	49.2	47.1	21.0175573497373	20.1205	2	SSC Passed	No paid work	Winter	0	0.0529481021423372	7	0	4	11	53	1114.00421573279	66.4343704419641	0
1135	18-20	5-7	147.6	46.2	41.7	21.2065128781369	19.1409	NA	Class 1-9	No paid work	Early Monsoon	1	0.561589879529559	14	1	13	4	69	765.247173809506	230.517371671413	0
1136	20-25	5-7	145.067	39.2	37.6	18.6273383434256	17.867	1	Class 1-9	No paid work	Late Monsoon	0	0.174133081237205	12	1	4	3	47	485.330208512462	234.536093052161	0
1137	18-20	<=4	145.433	45.5	46.6	21.5121332897032	22.0322	1	Class 1-9	No paid work	Spring	0	-0.958168722265839	3	0	2	2	23	577.915324896476	315.779920415138	0
1138	30-35	<=4	154.6	51.9	48.3	21.7144272495561	20.2082	2	No Schooling	Own business	Winter	0	-0.762769140678164	8	0	1	5	39	509.90857176977	292.572265795125	0
1139		5-7	152.833	45.7	47.1	19.5650079855962	20.1644	3	Class 1-9	No paid work	Winter	0	-0.952457490439093	11	1	NA	NA	NA	NA	NA	0
1140	25-30	<=4	151.967	46.7	46.7	20.2218183845918	20.2218	2	Class 1-9	No paid work	Spring	1	0.344517313054962	7	0	2	2	63	487.791514632493	115.553013055707	0
1141	20-25	5-7	146.367	59.4	61.3	27.7269487841349	28.6138	NA	11 years +	No paid work	Spring	0	2.19170681720002	6	1	2	8	74	428.886760223675	111.063958082703	0
1142	25-30	5-7	145.833	48.6	49.4	22.8519183673469	23.2281	3	Class 1-9	No paid work	Summer	1	-0.779784797040864	14	1	2	1	40	304.132647299762	173.789999270174	1
1143	25-30	<=4	139.267	38.3	35.1	19.7471494098999	18.0973	1	Class 1-9	Own business	Summer	0	-1.05018785369177	6	0	2	2	38	302.618628855357	90.9424236507676	1
1144	<18	<=4	142.033	45.2	41.4	22.4056669373376	20.522	NA	Class 1-9	Laborer	Early Monsoon	0	-0.624328723704875	8	1	4	0	21	608.50553587047	497.574648190362	0
1145	18-20	5-7	149.8	44.6	43.1	19.8751873882578	19.2067	0	SSC Passed	Private service	Summer	0	1.46272284562087	10	0	NA	NA	NA	NA	NA	1
1146	20-25	>=8	150.167	66.7	68.5	29.5786775330407	30.3769	1	11 years +	No paid work	Spring	0	0.391072235265168	11	0	10	7	93	155.457307274143	78.649760290172	0
1147	30-35	<=4	148.1	45.7	43.6	20.8356034414764	19.8782	2	Class 1-9	Own business	Summer	0	-0.628653355868216	22	1	8	12	65	198.591315472124	24.7598703733441	1
1148	20-25	<=4	163.067	52.4	49.1	19.7061098634846	18.4651	1	Class 1-9	Own business	Early Monsoon	1	-1.03679007038898	9	1	1	6	18	598.037230802306	135.116800063843	0
1149	20-25	<=4	154.7	43.1	43.1	18.0092921261787	18.0093	1	Class 1-9	No paid work	Winter	1	-0.606234270769883	8	0	NA	NA	NA	NA	NA	0
1150	20-25	5-7	144.067	35	36.1	16.8632402989258	17.3932	1	No Schooling	Own business	Spring	0	-0.340988913518679	12	1	0	3	33	2077.32353175381	71.1066494050063	0
1151	<18	<=4	141.133	45.5	44	22.8429505037052	22.0899	NA	Class 1-9	Laborer	Spring	1	-0.141006808270844	7	1	6	3	50	466.201454346921	203.408083238781	0
1152	25-30	<=4	140.367	52.8	53.6	26.7982200613212	27.2043	2	Class 1-9	No paid work	Winter	0	-0.708670397313605	19	1	3	5	73	343.46031477149	241.370418228635	0
1153	18-20	<=4	147.267	34.2	36	15.7694734553345	16.5994	NA	Class 1-9	Own business	Early Monsoon	0	-0.423081533571703	13	1	3	2	44	569.705002957299	226.505303949109	0
1154	25-30	<=4	160.733	68.4	64.5	26.4755017314015	24.9659	1	SSC Passed	No paid work	Summer	0	0.526870534745892	10	0	2	1	40	825.412775658662	384.893660070215	0
1155	<18	<=4	151.3	33.4	33.3	14.5904474505814	14.5468	NA	Class 1-9	Laborer	Late Monsoon	0	-0.839803463284476	7	0	2	6	55	1054.70872864229	103.101619395181	0
1156	>=35	<=4	156.067	68	67.3	27.9182764533424	27.6309	3	11 years +	Private service	Spring	0	0.826052726341337	20	1	7	3	90	774.914737520092	116.736860324227	0
1157	25-30	<=4	146.033	43.1	45.3	20.2103238752595	21.2419	2	Class 1-9	No paid work	Late Monsoon	1	-0.781700509671707	8	0	6	5	56	545.541799548126	81.733156065488	0
1158	30-35	<=4	147.167	47.2	47.2	21.7933047663876	21.7933	2	Class 1-9	No paid work	Summer	0	-1.13857200043993	9	0	2	8	40	825.291914488865	104.595426972113	1
1159	20-25	<=4	153.533	43.3	43.8	18.3688741430923	18.581	NA	Class 1-9	Private service	Late Monsoon	1	-0.857065268252534	11	1	3	3	41	621.784056536653	249.305181406199	0
1160	30-35	<=4	140.233	41.8	39.8	21.2556195038446	20.2386	1	No Schooling	No paid work	Late Monsoon	2	-1.07543769802865	8	0	5	3	56	274.989664857062	46.241773843922	0
1161	20-25	<=4	158.567	65.3	68.9	25.9710427954794	27.4028	1	Class 1-9	No paid work	Spring	0	-1.2214383928226	6	0	7	1	83	1195.42591172247	151.474288141268	0
1162	30-35	5-7	150.767	57.4	60	25.2523166409785	26.3961	2	Class 1-9	No paid work	Early Monsoon	0	-1.01826074667107	7	0	0	0	45	1905.90427024514	431.508434308286	0
1163	20-25	<=4	156.033	45.8	43.6	18.8118152621325	17.9082	1	Class 1-9	No paid work	Late Monsoon	0	-0.628653355868216	12	1	1	9	66	490.746958259849	177.38354447049	0
1164	25-30	<=4	147.6	54.4	54.6	24.9704394062911	25.0622	1	Class 1-9	No paid work	Early Monsoon	1	0.991979011086984	10	1	1	2	31	671.342075082725	109.455129256287	0
1165	30-35	<=4	151.233	48.8	46.9	21.3365782550828	20.5059	2	Class 1-9	Own business	Summer	0	-0.47189050203244	9	1	6	0	53	776.284338319558	471.164263380634	1
1166	25-30	<=4	148.433	46.9	46.9	21.2867795180332	21.2868	2	Class 1-9	No paid work	Early Monsoon	0	-0.250574558390367	5	0	3	5	56	728.470347229125	149.359755133151	0
1167	20-25	>=8	148.6	52.1	51.5	23.5939201049182	23.3222	1	Class 1-9	Own business	Spring	0	0.688598574116497	10	1	1	2	53	146.039977838302	177.247549810167	0
1168	20-25	5-7	152.033	67.7	68.5	29.28943766539	29.6355	1	Class 1-9	Own business	Spring	1	-0.957434020569675	10	1	5	5	72	562.369847882125	164.243108762399	0
1169	20-25	5-7	143.333	53.6	54.6	26.0897782585181	26.5765	NA	No Schooling	No paid work	Spring	2	-1.01826074667107	5	0	2	5	32	570.300142786982	182.544690338519	0
1170	18-20	<=4	149.067	45.3	43.8	20.3862394833606	19.7112	NA	Class 1-9	No paid work	Early Monsoon	1	-0.659705540974252	8	0	4	2	35	146.686570135459	355.077361119191	0
1171	30-35	<=4	151.733	49.2	47.6	21.3699302880829	20.675	2	Class 1-9	Own business	Late Monsoon	0	-0.695452217090979	6	0	8	9	72	208.718504964262	105.133519131448	0
1172	20-25	<=4	158.467	51	52	20.3092708148787	20.7075	1	Class 1-9	No paid work	Spring	0	-0.492120354691328	9	0	6	9	67	533.545904025141	150.779308555061	0
1173	20-25	5-7	148.967	44.9	44.4	20.2333661676988	20.0081	NA	Class 1-9	Other	Spring	0	-0.335526499023039	9	0	3	5	49	355.062453747104	351.024792683473	0
1174	<18	>=8	152.033	54.3	55	23.4921191319155	23.795	NA	Class 1-9	Farmer/sharecropper	Spring	0	1.97374980570583	14	0	4	9	68	94.9218824410064	78.2621448727427	0
1175			140.367	42.9	41.1	21.7735537998235	20.86	NA	NA	NA	Spring	1	NA	7	0	3	0	54	869.606119034547	433.73862685667	0
1176	20-25	<=4	147.1	43.7	45.9	20.1955688980845	21.2123	2	Class 1-9	No paid work	Early Monsoon	0	-1.36782589104224	9	0	9	10	63	604.011483987369	91.2640045855125	0
1177	20-25	<=4	146	43.5	42.6	20.407205854757	19.985	1	No Schooling	Own business	Late Monsoon	1	-0.632929636169324	6	0	6	0	57	619.718170493979	466.431130806518	0
1178	30-35	5-7	147.867	66.9	67.3	30.5974724383904	30.7804	2	Class 1-9	Own business	Early Monsoon	0	1.7886227737109	11	1	6	4	59	552.75110599235	61.4596054639289	0
1179	20-25	<=4	137.433	34.2	33.8	18.1068100606802	17.895	NA	No Schooling	Own business	Winter	0	-0.0626183969829557	6	1	6	2	41	191.268753713973	124.766126625819	0
1180	20-25	<=4	156.667	47.1	44.8	19.1896785875962	18.2526	NA	11 years +	No paid work	Summer	0	0.31996356056931	13	1	8	1	71	207.934453607105	275.446558532211	1
1181	<18	<=4	150.367	51	48.6	22.5562568525687	21.4948	NA	Class 1-9	No paid work	Late Monsoon	0	-0.26096614704189	5	0	2	4	53	583.192556772419	260.418150314782	0
1182	20-25	<=4	146.4	46.2	47.5	21.5555854161068	22.1621	0	Class 1-9	Own business	Summer	0	-0.931356155323458	9	1	8	0	50	890.075562869109	467.340367474679	0
1183	20-25	<=4	149.733	61.1	63.7	27.2523667285424	28.412	NA	11 years +	Farmer/sharecropper	Early Monsoon	1	1.74504124658414	14	1	NA	NA	NA	NA	NA	0
1184	20-25	<=4	141.033	52.4	46.8	26.3443656602423	23.5289	1	Class 1-9	Own business	Summer	0	-0.0681473458574062	8	0	9	3	76	382.972324854163	273.041781505421	0
1185	30-35	<=4	145.967	41.1	39.3	19.2900983075351	18.4453	2	Class 1-9	Laborer	Summer	2	-1.04276220551035	8	0	1	8	44	1573.67642740371	64.4117837982682	0
1186	20-25	<=4	150.333	49.4	51.7	21.8582996150461	22.876	1	Class 1-9	No paid work	Spring	0	0.0243547411785411	9	1	3	2	37	919.32679669543	38.6724203565783	0
1187	20-25	5-7	149.867	50.4	51.6	22.4398753815175	22.9742	NA	11 years +	Private service	Winter	1	-0.590666719854627	18	1	19	10	60	188.184952496674	121.142418601133	0
1188	>=35	>=8	148.633	42.9	43.8	19.4189103572099	19.8263	2	Class 1-9	Own business	Winter	0	0.917307133238189	9	0	6	6	55	828.373233144527	50.0672952179883	0
1189	25-30	5-7	150.267	52.2	51.1	23.1177305612265	22.6306	4	Class 1-9	No paid work	Late Monsoon	2	-1.85601901345047	5	0	3	1	28	352.67284342126	217.106898502904	0
1190	25-30	<=4	130.467	43.7	45.7	25.673335946143	26.8483	NA	No Schooling	Private service	Early Monsoon	1	-1.51423358155084	2	0	5	3	51	577.547167545006	106.84351899646	0
1191	25-30	5-7	154.767	53.1	51.7	22.168671256047	21.5842	2	Class 1-9	No paid work	Summer	0	0.0149796482543171	8	0	4	6	55	856.497672601824	106.182639994418	0
1192	30-35	<=4	158.6	51.5	49	20.4739134514009	19.48	3	No Schooling	Own business	Late Monsoon	1	-1.59956176649151	10	0	4	9	66	291.267700042225	67.5425404101606	0
1193	18-20	<=4	144.3	40	37.5	19.2099984199776	18.0094	NA	Class 1-9	Laborer	Early Monsoon	0	-1.26331282998426	9	0	2	4	30	312.879206792329	203.630643520267	0
1194	18-20	5-7	153.233	48.1	46.6	20.4851231111418	19.8463	1	Class 1-9	No paid work	Winter	0	0.40094021729879	8	1	5	4	90	571.745593713859	106.374683987755	0
1195	20-25	<=4	156.2	41	38.5	16.804353065196	15.7797	1	Class 1-9	No paid work	Early Monsoon	NA	0.346636973259616	7	1	NA	NA	NA	NA	NA	0
1196	25-30	<=4	144.1	43.5	42.3	20.9489034573396	20.371	1	Class 1-9	No paid work	Summer	1	-0.567283916737157	8	0	5	0	90	512.492688486702	535.613048425278	0
1197	25-30	<=4	159.833	57	55.3	22.3120842987949	21.6466	1	Class 1-9	Own business	Summer	0	1.13614529346456	15	1	5	8	53	670.774358044123	83.8229676540794	1
1198	20-25	5-7	156.533	49	47.9	19.9978088568618	19.5489	NA	Class 1-9	Private service	Early Monsoon	0	0.040217313278867	15	1	5	5	81	507.875447538351	190.499004628401	0
1199	18-20	5-7	150.533	59.8	59.1	26.3897834762886	26.0809	NA	No Schooling	Own business	Early Monsoon	0	0.401587328819173	10	1	5	1	20	111.188267943656	82.6828841427424	0
1200	20-25	<=4	154.033	56	56.6	23.6025322332618	23.8554	NA	11 years +	No paid work	Winter	1	1.79890324437118	8	0	6	9	65	221.492228188703	32.5647868150479	0
1201	30-35	<=4	146.833	38.9	40.3	18.0426483680577	18.692	2	No Schooling	No paid work	Late Monsoon	0	-1.03679007038898	5	1	6	5	51	448.933922646182	258.03602443648	0
1202	30-35	>=8	153.067	69	71.1	29.4501723949544	30.3465	1	11 years +	No paid work	Late Monsoon	0	0.13145007862774	11	1	5	0	60	373.078418422571	444.250987446296	0
1203	<18	<=4	154.533	55.6	55.6	23.2825447542249	23.2825	NA	Class 1-9	Own business	Summer	0	0.409646372916674	5	1	14	13	75	256.969750021331	76.2378135219172	1
1204	20-25	5-7	154.433	46.9	43.6	19.6648551488447	18.2812	NA	Class 1-9	No paid work	Late Monsoon	0	-0.26096614704189	5	0	5	4	51	1111.81963243772	98.8281329988311	0
1205	18-20	5-7	139.767	38.7	38.2	19.8108791929402	19.5549	NA	11 years +	No paid work	Spring	1	-0.778103028574271	10	0	15	1	78	507.407022249416	376.255166534775	0
1206	25-30	<=4	141.433	43	40.6	21.4963587556752	20.2966	2	Class 1-9	Laborer	Winter	0	-1.3059251890206	13	1	6	1	50	678.86166962496	323.216677612186	0
1207	20-25	<=4	144.167	42.5	43.2	20.4483945337298	20.7852	1	Class 1-9	Own business	Summer	0	-0.559614534748591	7	0	4	11	59	430.883730157272	207.945918531378	0
1208	25-30	<=4	146.467	48.4	44.9	22.5614893814941	20.93	1	Class 1-9	No paid work	Late Monsoon	0	-0.086053493746799	6	0	NA	NA	NA	NA	NA	0
1209	20-25	>=8	149.833	43.4	41.4	19.3318246327337	18.441	NA	11 years +	No paid work	Early Monsoon	0	1.36014255269944	14	1	1	9	75	645.273457356384	172.653504157388	0
1210	20-25	<=4	151.933	43.4	43.4	18.8011146278833	18.8011	1	11 years +	No paid work	Late Monsoon	1	-0.683848669306481	19	1	4	8	38	204.739654405258	28.6457038998925	0
1211	20-25	5-7	147.133	47.5	45.4	21.9417600504553	20.9717	NA	Class 1-9	No paid work	Summer	0	0.312708127849739	8	0	6	5	43	969.608318347156	99.0061865875313	1
1212	25-30	<=4	154.733	47.3	48.6	19.7557434591643	20.2987	2	Class 1-9	Own business	Late Monsoon	0	-0.710745975921239	13	0	5	2	62	106.811227174719	294.417689303509	0
1213	25-30	<=4	148.833	50	49.9	22.5719763897127	22.5268	2	Class 1-9	No paid work	Early Monsoon	0	-1.3059251890206	6	0	6	6	73	564.189531533875	98.8007163058954	0
1214	<18	>=8	154.2	47.4	47.6	19.9346949486997	20.0188	NA	Class 1-9	Private service	Late Monsoon	0	1.01490716396764	2	1	7	6	68	668.69681815202	60.6380165944885	0
1215	25-30	<=4	144.533	48.6	48.9	23.2648486540216	23.4085	1	Class 1-9	No paid work	Summer	0	-0.311064446213422	10	1	3	3	60	489.928607893472	204.833387605316	0
1216	30-35	>=8	150.067	59.6	59.5	26.4653588976991	26.421	2	Class 1-9	No paid work	Winter	0	0.147666047372165	10	0	5	6	46	1023.68036220812	84.0869075330475	0
1217	25-30	<=4	146.667	53.8	54.5	25.0103305785124	25.3357	3	Class 1-9	No paid work	Late Monsoon	1	-1.07543769802865	8	0	4	3	48	470.075533185892	269.903294773776	0
1218	18-20	5-7	157.5	48.9	48.9	19.7127739984883	19.7128	0	Class 1-9	Laborer	Late Monsoon	0	1.42472123380986	4	0	2	7	49	800.731520779127	165.729965250238	0
1219	30-35	<=4	150.033	60.7	60.7	26.9657916498449	26.9658	2	No Schooling	No paid work	Late Monsoon	0	-0.577448539632001	9	0	2	5	57	1365.52907603107	106.324901775141	0
1220	20-25	5-7	152.5	59.6	57.2	25.6275194840097	24.5955	NA	11 years +	No paid work	Winter	0	0.567391600249107	17	1	6	7	45	717.74186766938	169.72661820288	0
1221	25-30	<=4	150.867	66.1	64.4	29.0412208618774	28.2943	2	Class 1-9	Own business	Winter	0	0.847290164964162	16	1	5	4	34	44.0640196205457	62.7810861806551	0
1222	<18	5-7	144.667	42.7	42.3	20.4028541697636	20.2117	NA	Class 1-9	No paid work	Spring	0	1.25444186360481	3	0	2	6	77	382.602922951042	38.4606633855396	0
1223	30-35	<=4	146.867	46.2	44.5	21.4188179408717	20.6307	3	No Schooling	Own business	Early Monsoon	0	-0.0446840799410837	15	1	7	2	55	479.239239787826	136.300163140527	0
1224	18-20	5-7	153.567	52.3	53.4	22.177254165703	22.6437	NA	Class 1-9	No paid work	Late Monsoon	1	-0.0434625746673507	12	0	3	0	15	649.830966207678	493.849204957847	0
1225	25-30	<=4	148.767	39.4	40.5	17.8026624569512	18.2997	1	Class 1-9	No paid work	Winter	1	-0.492120354691328	11	0	6	3	74	344.844976036029	179.946833738485	0
1226	25-30	5-7	142.333	37.2	36.2	18.3624108068382	17.8688	3	No Schooling	No paid work	Spring	0	0.619312647074909	12	0	4	9	72	884.171062372727	7.96257790806483	0
1227	<18	5-7	141.533	39.3	37.6	19.6189192721131	18.7703	NA	Class 1-9	Own business	Spring	0	1.35899115998064	15	1	5	8	61	609.818791990039	129.848375936633	0
1228	20-25	<=4	151.533	38.8	38.9	16.8972244228185	16.9408	1	Class 1-9	Own business	Winter	1	-1.03412181428229	11	1	NA	NA	NA	NA	NA	0
1229	<18	<=4	164.033	56.5	54.9	20.998304402405	20.4037	NA	Class 1-9	No paid work	Spring	0	-0.889541099376397	11	1	6	4	47	906.660718116355	167.887721315384	0
1230	20-25	<=4	140.433	36.5	36.9	18.5077001892293	18.7105	3	Class 1-9	No paid work	Spring	2	-1.51423358155084	12	1	5	1	52	280.016824161835	375.005198067099	0
1231	20-25	<=4	156.1	63.1	61.8	25.8954554091338	25.362	1	Class 1-9	No paid work	Late Monsoon	0	-1.0939187045069	6	1	NA	NA	NA	NA	NA	0
1232	20-25	<=4	136.5	40.6	39.3	21.7901756363295	21.0925	2	Class 1-9	Own business	Spring	0	-0.236758385642845	6	1	6	5	49	201.029502197897	235.317820276728	0
1233	20-25	<=4	146.367	41.9	42.3	19.5582349167551	19.7449	2	Class 1-9	No paid work	Spring	0	-1.09091105993907	7	1	3	13	54	325.606947365638	148.420009914324	0
1234	25-30	<=4	149.8	38.6	40.1	17.2013953629316	17.8698	2	Class 1-9	Own business	Summer	1	-1.12211825532965	NA	NA	3	1	33	502.820105717798	269.339186251525	1
1235	25-30	<=4	156.267	49.6	49.9	20.3118265792263	20.4347	2	Class 1-9	Own business	Spring	0	-0.623021943205088	5	0	4	1	52	429.671733542502	313.164086141226	0
1236	<18	5-7	156.133	51.3	49.2	21.0438938158938	20.1824	NA	Class 1-9	Laborer	Early Monsoon	1	-0.532416279325458	8	0	6	1	52	1223.52849593372	86.6398549883138	0
1237	20-25	<=4	149.733	54.4	55.6	24.2639729956254	24.7992	1	Class 1-9	No paid work	Late Monsoon	0	0.205203797432777	10	0	2	3	50	414.31546084845	137.781265502463	0
1238	18-20	5-7	150.4	54.6	51.2	24.1377602987777	22.6347	2	Class 1-9	No paid work	Early Monsoon	1	-0.0540591728653076	6	1	4	7	59	810.472768615609	124.620224215659	0
1239	<18	<=4	152.7	55.3	56.2	23.7163066548471	24.1023	NA	Class 1-9	No paid work	Late Monsoon	0	0.130228573354007	8	0	5	13	77	603.711982015769	120.454090036392	0
1240	<18	5-7	155.867	51.5	55.9	21.1982853308414	23.0094	NA	Class 1-9	No paid work	Winter	1	-0.708402421792134	6	0	6	6	63	537.350333157248	226.729963385332	0
1241	20-25	<=4	146.7	46.2	44.9	21.4675136576601	20.8634	1	Class 1-9	No paid work	Winter	0	-0.231226886151746	11	0	5	2	38	960.826584179132	316.215705543941	0
1242	25-30	5-7	144.233	31.8	33.1	15.2860698237973	15.911	2	Class 1-9	No paid work	Early Monsoon	1	-0.834453812980115	2	0	10	2	92	477.533338581649	124.503269022391	0
1243	18-20	5-7	156.8	60.7	60.7	24.6886063098709	24.6886	NA	Class 1-9	No paid work	Summer	0	0.602048883902091	11	0	12	9	76	630.139794169513	260.07366805681	1
1244	<18	<=4	149.633	38.2	39.5	17.061085584271	17.6417	NA	Class 1-9	Laborer	Summer	0	-0.473197282532227	9	0	10	1	68	1091.37818958294	191.983201526223	1
1245	25-30	<=4	152.567	47.7	46.5	20.4926943997949	19.9772	2	Class 1-9	No paid work	Early Monsoon	0	-0.853073855749419	12	1	1	5	53	1179.1504711271	129.701509128849	0
1246	<18	5-7	144.867	49	46	23.3485086285711	21.919	1	11 years +	No paid work	Summer	0	1.59595653748954	6	1	3	6	51	1116.94302458976	91.8206396172284	1
1247	20-25	<=4	154.467	58.8	55.7	24.6438057337921	23.3446	1	11 years +	Own business	Winter	0	1.36339724941196	12	0	5	5	41	419.339549627535	134.264820178996	0
1248	25-30	<=4	153	48.4	46.2	20.6758084497416	19.736	1	11 years +	Own business	Late Monsoon	0	0.372286630550774	13	0	4	2	70	268.669845576649	266.956739671998	0
1249	<18	<=4	140.8	46.6	46	23.5061014979339	23.2034	1	Class 1-9	Own business	Early Monsoon	0	-0.424962135194214	6	0	3	6	57	967.826113585769	73.086242347019	0
1250	20-25	5-7	145.367	41.2	40.7	19.4969892452651	19.2604	1	Class 1-9	No paid work	Summer	0	-1.03679007038898	6	0	5	8	46	1239.11796529667	64.3000058509871	0
1251	25-30	<=4	156.667	52	52.9	21.1860570393843	21.5527	2	Class 1-9	No paid work	Late Monsoon	0	-1.37857550228861	17	1	4	4	49	1311.13822129294	70.1487714857404	0
1252	<18	5-7	151.633	40.1	44.5	17.4403424550657	19.354	NA	Class 1-9	Laborer	Spring	0	0.00357951197214549	10	0	1	10	79	1083.94882610511	62.9954976427366	0
1253	20-25	<=4	151.733	38.1	36.6	16.5486655279666	15.8971	NA	11 years +	Own business	Late Monsoon	0	1.67238707091017	9	0	8	5	74	459.692768298566	71.6547921314319	0
1254	20-25	<=4	153.667	47.8	47.1	20.2427054267578	19.9463	1	SSC Passed	No paid work	Early Monsoon	0	0.601083630558098	9	1	4	17	54	1053.94237322818	86.0335394683534	0
1255	18-20	5-7	150.167	45.3	43.9	20.0886670501761	19.4678	NA	No Schooling	Other	Early Monsoon	0	1.03194549433359	4	1	5	0	44	1029.78873933927	523.094949878149	0
1256	20-25	5-7	145.533	37.9	37.7	17.8942811535186	17.7999	NA	11 years +	No paid work	Spring	0	0.317347598108993	13	0	6	5	51	1109.77448799168	253.716929324686	0
1257	>=35	<=4	144.867	42.6	41.8	20.298907501574	19.9177	3	No Schooling	No paid work	Spring	1	-1.0828110525637	1	0	1	3	40	589.191200798384	94.8185030465539	0
1258	18-20	<=4	154.467	57.7	51.4	24.1827821571396	21.5424	1	11 years +	No paid work	Summer	0	-0.423081533571703	15	1	6	0	38	625.550007879311	572.124938992079	1
1259	18-20	<=4	156.567	47.5	45.7	19.3773774399008	18.6431	NA	No Schooling	Laborer	Early Monsoon	0	1.1973495893759	9	1	2	0	70	1164.22790879977	457.50960611869	0
1260	<18	<=4	158.433	47.9	47.5	19.0828129898935	18.9235	NA	Class 1-9	Private service	Late Monsoon	1	0.317381081674091	9	1	5	1	50	835.503993314253	322.093022366368	0
1261	25-30	5-7	148.1	45.2	44.7	20.607642791132	20.3797	3	Class 1-9	No paid work	Winter	0	-0.86712930549842	6	0	1	5	43	306.788761476646	205.600429889692	0
1262	30-35	<=4	149.067	45.5	44.2	20.4762449556933	19.8912	2	Class 1-9	Own business	Early Monsoon	0	-0.435383320443688	5	0	1	5	51	754.524094189151	105.037273620429	0
1263	<18	5-7	157.8	60.8	61.1	24.4168469818689	24.5373	NA	Class 1-9	No paid work	Spring	1	2.3367480652151	12	1	3	4	38	482.999224791239	269.66603133998	0
1264	20-25	<=4	142.633	57.7	58.4	28.3617973525821	28.7059	1	Class 1-9	Own business	Late Monsoon	0	0.156034030269012	14	1	5	0	35	113.654642786537	423.104914509437	0
1265	20-25	<=4	152.167	52.2	51.2	22.5440245498573	22.1121	2	11 years +	No paid work	Spring	1	0.134066961917054	5	1	NA	NA	NA	NA	NA	0
1266	30-35	>=8	156.5	55	58.6	22.456083046678	23.9259	1	Class 1-9	Own business	Late Monsoon	0	-1.22744406111596	11	0	7	5	65	489.424880057242	185.159923753152	0
1267	18-20	<=4	150.4	47.2	46.7	20.866342236306	20.6453	NA	Class 1-9	Laborer	Summer	0	-0.544972673885572	11	1	7	2	56	362.94941672357	221.880335811808	0
1268	25-30	<=4	143.433	52.2	52	25.3729124123067	25.2757	2	Class 1-9	Own business	Late Monsoon	0	-0.628653355868216	11	0	5	3	48	513.84436282806	186.481004893676	0
1269	25-30	<=4	152.133	59.1	58.1	25.5351679608198	25.1031	2	Class 1-9	No paid work	Early Monsoon	0	-0.480258484929287	10	0	5	1	43	958.876924046359	291.724063300278	0
1270	20-25	<=4	150.067	51.6	48.2	22.9129617302227	21.4032	1	Class 1-9	No paid work	Summer	0	-1.0286900630136	3	1	6	4	56	261.005934897051	161.673889395104	0
1271	18-20	<=4	155.533	47.3	47.6	19.5530351620252	19.6771	NA	SSC Passed	No paid work	Winter	0	0.571130035673535	11	1	2	10	72	1142.70582131018	182.991253103095	0
1272	25-30	<=4	143.833	42.5	46.8	20.5432825480115	22.6218	1	Class 1-9	No paid work	Winter	0	-0.300265707271371	12	1	5	7	65	1034.71036965352	53.5566048184658	0
1273	30-35	<=4	145.633	41.2	42.1	19.4256534194153	19.85	2	Class 1-9	No paid work	Winter	1	-1.3059251890206	7	0	1	2	15	1255.4398514358	93.6959358294837	0
1274	25-30	5-7	158.567	59.7	58.3	23.7438170733556	23.187	3	Class 1-9	Own business	Early Monsoon	0	-0.469274539572122	7	0	1	0	54	887.596722305787	485.712762503196	0
1275	20-25	<=4	143.033	44.3	46.8	21.6535549603015	22.8755	1	Class 1-9	No paid work	Winter	0	-1.15479374784796	13	0	1	2	37	451.870154750652	283.79979076703	0
1276	<18	5-7	157.033	48	45.7	19.4651402992792	18.5324	NA	Class 1-9	No paid work	Winter	1	-0.151253926303377	9	1	5	4	75	849.099309134689	72.2486533564326	0
1277	25-30	<=4	156.5	45.9	44	18.7406220335004	17.9649	2	Class 1-9	No paid work	Late Monsoon	1	-0.480258484929287	19	0	13	2	88	337.279170172318	306.282868526947	0
1278	25-30	5-7	144.267	46.9	46.5	22.5341327247071	22.3419	2	Class 1-9	Own business	Winter	0	-0.749125628039442	9	0	8	10	79	119.813229449296	20.8135806544137	0
1279	<18	5-7	164.267	50.6	49.5	18.7521741651206	18.3445	NA	Class 1-9	No paid work	Winter	1	-0.183953651351692	8	1	2	2	26	161.806250743136	300.529382913863	0
1280	20-25	<=4	147.533	46.9	45	21.5472838579245	20.6744	1	Class 1-9	Own business	Early Monsoon	0	-0.910312129924394	9	0	4	0	43	1045.33647450755	458.194821695975	0
1281	18-20	<=4	157.233	55.5	52.5	22.4493484048536	21.2359	NA	11 years +	Own business	Early Monsoon	1	-0.0331135137362681	9	1	7	3	90	787.005709764073	105.385367264656	0
1282	<18	<=4	151.167	35.5	39.7	15.5351796452679	17.3731	NA	Class 1-9	No paid work	Late Monsoon	2	-1.07773293491809	8	0	6	9	73	295.109092820781	117.008922276153	0
1283	<18	5-7	151.433	54.1	53.8	23.591431867155	23.4606	NA	11 years +	Own business	Summer	0	1.65141338012025	7	1	1	0	24	228.645841567627	432.079343515033	1
1284	25-30	<=4	152.633	52	49.8	22.3205332547091	21.3762	1	Class 1-9	No paid work	Early Monsoon	0	-0.423081533571703	11	1	6	9	61	199.678593151084	209.971398609624	0
1285	25-30	<=4	150.567	49.4	48.9	21.7906044461753	21.5701	2	Class 1-9	No paid work	Summer	0	-0.152437310729548	9	0	4	2	53	486.171969276923	282.016579356744	0
1286	20-25	<=4	152.667	63	64.9	27.0303769950993	27.8456	1	Class 1-9	No paid work	Summer	0	1.42088935677003	11	1	NA	NA	NA	NA	NA	1
1287	<18	5-7	149.333	48.2	45.6	21.613919005102	20.448	NA	Class 1-9	No paid work	Spring	1	-0.597994186866794	8	0	2	3	70	569.293460835506	121.471819892849	0
1288	25-30	<=4	136.467	37.4	37.9	20.0825304895293	20.351	2	No Schooling	No paid work	Spring	1	-1.24509846291921	3	0	6	5	55	526.72266925384	132.995529164362	0
1289	30-35	5-7	151.267	42.1	40.9	18.3990594288163	17.8746	4	No Schooling	No paid work	Early Monsoon	0	-0.426317098459353	14	0	4	1	36	473.275831275349	392.434454998468	0
1290	18-20	<=4	148.667	39.4	41	17.8266202819281	18.5505	1	Class 1-9	No paid work	Early Monsoon	1	-0.844935422969022	12	1	2	1	68	1528.97153228143	149.247901774665	0
1291	25-30	<=4	154.167	46.9	48.3	19.7329437545654	20.322	NA	Class 1-9	Own business	Late Monsoon	0	-1.03679007038898	9	0	2	5	41	385.407658954206	89.5207436789677	0
1292	25-30	<=4	146.433	45.6	44.9	21.2659576943204	20.9395	2	Class 1-9	Own business	Spring	1	-0.178971961007609	4	1	6	3	65	710.565137408864	245.074979177112	0
1293	20-25	5-7	159.033	55.5	57.1	21.944043699004	22.5767	2	Class 1-9	No paid work	Late Monsoon	0	0.177590514677422	12	1	6	8	46	366.563241328234	127.35531444296	0
1294	25-30	<=4	148.533	47.3	44.1	21.4394325203304	19.989	2	Class 1-9	No paid work	Summer	0	-0.100273003991614	11	1	3	11	42	1067.85381031642	20.6263414407781	1
1295	30-35	<=4	152.5	53.3	54.9	22.9185702768073	23.6066	1	11 years +	No paid work	Late Monsoon	0	0.468299263938457	21	1	3	4	41	1174.05775910292	20.6534598674347	0
1296	<18	5-7	149.533	45.5	44.3	20.3486390214049	19.812	NA	Class 1-9	Laborer	Late Monsoon	0	1.1044689363241	6	0	6	6	49	210.323033737109	238.063414649292	0
1297	20-25	<=4	147.967	47.3	45.3	21.6039597820238	20.6905	1	Class 1-9	Own business	Summer	0	1.30327083482906	14	1	8	4	51	768.000658470976	62.6905722179114	1
1298	25-30	5-7	145.267	51.6	53.1	24.4521898610395	25.163	1	11 years +	Other	Summer	1	0.688598574116497	13	0	5	4	50	1108.88873489377	74.4584221817239	1
1299	25-30	<=4	147.433	59	59.7	27.1431747260341	27.4652	1	Class 1-9	No paid work	Spring	0	-1.20027434616999	5	0	3	4	52	1199.9666041706	147.655519635201	0
1300	20-25	<=4	167.567	75.5	79.6	26.8888167017263	28.349	1	Class 1-9	No paid work	Summer	0	-0.166076260223589	13	1	6	3	58	385.474086799692	222.79500039674	0
1301	20-25	<=4	152.233	47.8	45.2	20.6256850956508	19.5038	1	Class 1-9	No paid work	Late Monsoon	0	-0.740485236811382	11	0	4	3	41	97.9759632161603	187.411349201689	0
1302	25-30	<=4	151.5	64.6	65.3	28.1453887963054	28.4504	2	Class 1-9	No paid work	Winter	1	-0.302609261400477	12	1	3	4	31	337.774309891723	108.183228584663	0
1303			142.3	42.3	44.3	20.8896213151177	21.8773	NA	NA	NA	Winter	0	NA	11	1	NA	NA	NA	NA	NA	0
1304	<18	5-7	140.033	34	33.1	17.3386812776976	16.8797	NA	Class 1-9	No paid work	Spring	0	0.262786609211725	12	1	4	3	55	743.19382688544	155.034691349907	0
1305	<18	5-7	139.733	34.4	39.1	17.6180729561214	20.0252	NA	Class 1-9	Own business	Summer	0	-1.16076588296933	11	1	7	8	69	777.208696321424	75.8772495908313	0
1306	30-35	<=4	154.367	47.8	47.5	20.0595341982185	19.9336	2	No Schooling	No paid work	Winter	0	-1.70223796840682	10	0	2	4	55	1197.80246320858	270.93771270136	0
1307	25-30	>=8	147.733	75.1	72.4	34.4098629592462	33.1728	2	Class 1-9	Own business	Late Monsoon	0	-0.597994186866794	13	1	3	6	51	11.2547224004907	60.338623949024	0
1308	20-25	5-7	147.333	54.6	52.5	25.1530476443971	24.1856	NA	Class 1-9	No paid work	Summer	1	1.74509727679887	12	0	4	7	80	242.277051670289	76.2065121789444	1
1309	30-35	<=4	150.933	45	44.4	19.7534149508672	19.49	3	No Schooling	Own business	Summer	0	-1.59956176649151	4	0	7	2	43	445.746471863992	112.727718143684	1
1310	30-35	5-7	150.233	45.5	45.8	20.1594551364495	20.2924	3	Class 1-9	No paid work	Spring	0	-0.806302579397026	6	0	9	2	71	991.728694814712	374.910322771943	0
1311	20-25	<=4	147.033	50.6	46.6	23.4055532219101	21.5553	NA	No Schooling	Farmer/sharecropper	Early Monsoon	0	-0.513920488779535	6	1	1	5	30	1595.18765852829	298.247150923929	0
1312	20-25	<=4	152.433	55.9	55.8	24.0575786656761	24.0145	1	Class 1-9	No paid work	Autumn	0	-0.752615082094894	10	0	NA	NA	NA	NA	NA	0
1313	20-25	5-7	147.6	50.1	48	22.9966730561615	22.0327	1	SSC Passed	Own business	Early Monsoon	1	1.79910538511528	14	1	7	6	72	1056.44388747317	173.233105434797	0
1314	<18	<=4	144.6	39.6	40.1	18.9390678535149	19.1782	NA	Class 1-9	No paid work	Winter	0	-1.04542396443311	11	1	0	5	37	1627.09278154754	187.593426232576	0
1315	25-30	<=4	158.467	53	54	21.1057128076191	21.5039	1	Class 1-9	Own business	Late Monsoon	0	-1.15479374784796	10	0	4	4	51	1099.06350627125	273.498392238289	0
1316	>=35	<=4	147.133	51.9	52.3	23.9742599288132	24.159	1	Class 1-9	No paid work	Late Monsoon	0	-1.2265691392013	10	1	2	2	24	1045.95385719799	129.812472772842	0
1317	25-30	<=4	155.233	46.6	47.3	19.3381956707249	19.6287	1	Class 1-9	Own business	Late Monsoon	0	-0.949792554884097	11	1	12	3	73	700.944683246219	124.143654082928	0
1318	30-35	<=4	140.667	44	43.5	22.2366972889198	21.984	3	Class 1-9	No paid work	Winter	1	-1.16076588296933	9	1	3	5	67	942.850078886352	61.9437902806388	0
1319	20-25	<=4	157	62.9	65.3	25.5182766035133	26.4919	NA	11 years +	No paid work	Early Monsoon	0	0.226651504665958	19	1	10	7	60	843.846158421938	79.4436256568981	0
1320	18-20	<=4	155.567	45.7	46.3	18.8835267467733	19.1315	NA	11 years +	Private service	Early Monsoon	1	-0.275837555253946	16	1	7	2	58	659.619134679496	200.993680213242	0
1321	18-20	5-7	146.267	52.6	55.5	24.5864041236188	25.9419	NA	No Schooling	Own business	Winter	0	0.694955930768607	2	0	4	6	43	957.360124786584	30.3191464464952	0
1322	25-30	5-7	150.2	51.7	51.7	22.916626034351	22.9166	1	Class 1-9	No paid work	Spring	0	0.764783872859237	7	1	7	7	48	979.551060047491	222.42479346592	0
1323	25-30	<=4	152.4	56.9	52.9	24.4986601084313	22.7764	3	Class 1-9	No paid work	Winter	0	-0.435211378855215	16	1	5	1	51	339.664892307762	182.584571533779	0
1324	30-35	5-7	149.967	39.6	42	17.6078248304024	18.675	3	Class 1-9	Own business	Summer	1	0.134066961917054	12	0	3	5	50	922.895088327249	176.479791738901	0
1325	25-30	<=4	155.1	49.5	50.2	20.5769784764805	20.868	1	Class 1-9	No paid work	Winter	1	-1.12211825532965	5	0	8	2	81	698.545743382978	103.062324477772	0
1326	<18	5-7	148.967	36	36.3	16.2227434752151	16.3579	NA	Class 1-9	No paid work	Early Monsoon	0	0.923178348740552	8	0	7	6	54	161.193014831664	84.8861697519582	0
1327	20-25	<=4	148.967	54.7	54.6	24.6495574470629	24.6045	2	Class 1-9	No paid work	Early Monsoon	0	0.0802566069872777	9	0	1	4	15	992.555319765453	54.9514181960861	0
1328	25-30	5-7	148.367	45.2	45	20.5336311147304	20.4428	2	Class 1-9	No paid work	Spring	0	1.40467338802561	4	0	8	8	83	184.107773433416	175.006009262329	0
1329	18-20	5-7	151.867	53.5	51.4	23.1968417993696	22.2863	NA	11 years +	No paid work	Early Monsoon	0	1.02178914620735	19	1	9	4	64	256.87435538929	154.090071632679	0
1330	25-30	<=4	149.067	43.4	42.9	19.5311874961998	19.3062	NA	Class 1-9	No paid work	Spring	1	-0.71209401659168	7	1	NA	NA	NA	NA	NA	0
1331	20-25	<=4	141.433	35.6	37.3	17.7969853884195	18.6468	1	No Schooling	No paid work	Late Monsoon	0	-1.38860377009028	14	0	1	3	75	1592.25101931855	57.75549202853	0
1332	18-20	<=4	147.967	49.3	49.2	22.5174464535682	22.4718	NA	Class 1-9	No paid work	Spring	1	-1.24012193278863	8	0	3	1	37	984.168131957005	51.6728834180974	0
1333	18-20	5-7	145.533	46.2	43.6	21.813081511677	20.5855	NA	Class 1-9	Laborer	Early Monsoon	0	1.15382603661554	9	1	6	4	68	560.105004842719	202.313300182796	0
1334	<18	<=4	144.967	53.4	57.2	25.410016738571	27.2182	NA	Class 1-9	No paid work	Late Monsoon	0	-1.06286572536443	5	0	7	8	73	346.124747398426	128.172240670026	0
1335	20-25	<=4	154.167	49.5	50.1	20.826880934989	21.0793	NA	Class 1-9	No paid work	Early Monsoon	0	-0.439535278681979	11	1	NA	NA	NA	NA	NA	0
1336	20-25	<=4	157.1	48.3	48.7	19.5701773187723	19.7322	1	Class 1-9	No paid work	Spring	0	-1.01826074667107	8	1	3	3	66	913.918719834654	346.671887052642	0
1337	<18	5-7	149.667	51.1	54.2	22.8123868433192	24.1963	1	Class 1-9	No paid work	Summer	0	-0.844935422969022	5	0	2	1	45	839.960412604269	85.4511769925621	0
1338	20-25	<=4	147.6	51.4	49.1	23.593393115503	22.5377	0	Class 1-9	No paid work	Early Monsoon	0	-0.311064446213422	6	0	NA	NA	NA	NA	NA	0
1339	18-20	<=4	150.567	43.4	42.1	19.1439723272067	18.5705	1	Class 1-9	No paid work	Summer	0	-1.2265691392013	8	0	6	6	65	677.214091138507	70.8716721635167	1
1340	25-30	<=4	147.6	48.8	49.8	22.3999529968199	22.859	3	No Schooling	Own business	Spring	1	-1.10358893161174	6	1	7	3	50	508.198759206926	127.087300967432	0
1341	20-25	<=4	143.1	47.2	45.8	23.0495648662124	22.3659	3	SSC Passed	Own business	Summer	0	-0.806302579397026	15	1	6	6	72	645.174366488097	258.918374170206	1
1342	20-25	5-7	146.267	43.3	44.1	20.2393782994809	20.6133	NA	SSC Passed	Laborer	Late Monsoon	0	0.582032200125688	11	1	3	5	33	428.159207901253	26.8808686074114	0
1343	25-30	5-7	147.067	45	42.6	20.805780657549	19.6961	3	Class 1-9	Own business	Spring	0	-0.610517842291346	10	0	7	1	82	122.003966427069	399.705180007571	0
1344	25-30	5-7	156.133	68.3	70.1	28.0175038523498	28.7559	3	Class 1-9	No paid work	Early Monsoon	0	-0.696580728928184	3	1	5	3	43	655.028768570334	288.274990084443	0
1345	18-20	5-7	151.2	55.3	54.6	24.1892024299432	23.883	NA	Class 1-9	No paid work	Late Monsoon	1	0.426674407101335	9	1	10	3	69	433.241003500223	160.590202043005	0
1346	<18	<=4	147.667	36.2	35.2	16.6013584782598	16.1428	1	Class 1-9	No paid work	Summer	0	-1.2652019827733	8	0	NA	NA	NA	NA	NA	1
1347	20-25	<=4	157.133	60.9	57.4	24.6649730741836	23.2474	1	Class 1-9	Own business	Summer	0	0.147639241350108	16	1	11	6	71	494.770874844151	257.350308346732	1
1348	<18	>=8	151.433	41.1	40.7	17.9225110857684	17.7481	NA	Class 1-9	Private service	Early Monsoon	0	0.32188108002987	4	0	2	4	40	425.563660029871	174.729697233717	0
1349	25-30	<=4	145.467	61.8	61.1	29.2052884991023	28.8745	2	No Schooling	No paid work	Spring	1	-1.13424810061316	4	0	9	4	68	926.629118173301	78.6121965813943	0
1350	20-25	<=4	154.7	42.8	41	17.8839374246044	17.1318	1	Class 1-9	Own business	Spring	0	-0.565586669869961	10	1	8	0	67	407.666454305568	401.875744447379	0
1351	25-30	<=4	150.967	55.4	55.2	24.3079107331224	24.2202	1	Class 1-9	No paid work	Late Monsoon	1	-0.317081368591434	8	0	6	4	74	604.035696564574	143.244501901908	0
1352	30-35	<=4	145.967	52.4	52.4	24.5937019784632	24.5937	3	No Schooling	No paid work	Spring	0	0.0341463700932153	6	0	3	10	62	854.046944462642	95.9851509801418	0
1353	18-20	5-7	149.867	59.6	62.8	26.5360431098897	27.9608	NA	Class 1-9	No paid work	Spring	1	-0.970986814157003	4	0	1	4	37	1323.08310601264	76.8087849590216	0
1354	18-20	<=4	142.967	41.8	40.6	20.4506303463762	19.8635	1	Class 1-9	No paid work	Late Monsoon	0	-0.99606686414167	7	0	NA	NA	NA	NA	NA	0
1355	25-30	5-7	147.267	42.7	42.8	19.6887870334147	19.7349	2	Class 1-9	No paid work	Spring	0	-1.45585597350028	7	0	2	0	33	1087.57571562846	473.692865678988	0
1356	>=35	<=4	147.367	65.5	64.7	30.1607946404959	29.7924	4	No Schooling	No paid work	Summer	1	-0.330108562393758	8	1	6	1	59	876.265997273886	184.349946979756	1
1357	<18	5-7	153.6	44.7	42.4	18.9463297526042	17.9715	NA	Class 1-9	No paid work	Early Monsoon	0	1.65177188923849	13	0	5	4	30	291.202358154976	268.978457497918	0
1358	30-35	<=4	150.333	56.6	55.9	25.0441246601541	24.7344	2	Class 1-9	Own business	Summer	0	-1.01826074667107	9	0	3	0	53	270.360882382417	421.664146162534	1
1359	20-25	<=4	154.667	48.9	46.2	20.4416245541023	19.3129	NA	No Schooling	Own business	Spring	1	1.0493349758458	6	0	0	1	41	2067.80866032514	334.492743973718	0
1360	25-30	5-7	155.533	43.7	44.1	18.0648548959937	18.2302	2	Class 1-9	No paid work	Spring	0	-1.3059251890206	10	0	1	5	15	1018.19578698	119.271709479634	0
1361	25-30	<=4	149.033	60.6	65.3	27.2838588360958	29.3999	1	Class 1-9	No paid work	Late Monsoon	0	0.755845648251797	10	0	2	11	73	676.363361555241	95.1378671349585	0
1362	18-20	<=4	149.067	40.2	39.2	18.0910999388763	17.6411	1	Class 1-9	No paid work	Late Monsoon	0	-0.969957675994227	10	1	7	2	57	720.757538006732	233.028783013156	0
1363	20-25	<=4	156.433	52.9	52.3	21.6170821534028	21.3719	1	No Schooling	No paid work	Late Monsoon	2	-1.64771062092024	12	0	5	9	41	525.327099135973	249.54197777983	0
1364	<18	>=8	143.667	38.4	37.8	18.6045510090923	18.3139	NA	Class 1-9	Laborer	Late Monsoon	1	1.79968221003023	9	1	4	5	49	330.449288133103	139.655592522244	0
1365	<18	<=4	150.467	48.4	42.7	21.3778862354877	18.8602	NA	Class 1-9	Farmer/sharecropper	Late Monsoon	0	0.459663029707519	10	0	1	0	30	242.050898100992	408.063173323299	0
1366	25-30	<=4	148.3	48.8	49.5	22.1889892597107	22.5073	3	Class 1-9	Own business	Summer	0	0.266671553193512	14	0	8	6	60	81.0182271128374	115.348764174573	0
1367	20-25	<=4	167.033	55	51	19.7131666549914	18.2795	1	Class 1-9	No paid work	Early Monsoon	0	-1.39125337396128	11	0	7	6	79	691.448549532081	77.246741983632	0
1368	20-25	<=4	157.167	47.8	47.1	19.3511603611587	19.0678	1	Class 1-9	Own business	Late Monsoon	0	-1.05012553775702	10	1	4	1	48	804.361591525245	151.116795651623	0
1369	18-20	5-7	155.233	48.7	50.5	20.2096594241266	20.9566	2	Class 1-9	Own business	Winter	0	-0.877719406512447	10	0	NA	NA	NA	NA	NA	0
1370	>=35	<=4	140.633	39.6	39.2	20.0225157796694	19.8203	2	Class 1-9	Own business	Late Monsoon	0	-0.541085211030681	9	0	4	6	70	566.409699470673	141.735228827918	0
1371	18-20	>=8	158.567	47.7	45.8	18.9711905259474	18.2155	NA	Class 1-9	Own business	Late Monsoon	0	1.74524338732824	10	1	9	4	54	673.555424115671	150.422802982175	0
1372	20-25	<=4	151.533	54.3	53.2	23.6474042824496	23.1684	1	Class 1-9	No paid work	Late Monsoon	1	-0.273298133069495	9	0	NA	NA	NA	NA	NA	0
1373	25-30	5-7	154.467	51.3	51	21.5004631657064	21.3747	2	No Schooling	No paid work	Spring	0	-0.82204391682892	13	1	7	5	57	836.530999124036	163.814347289905	0
1374	25-30	<=4	147.433	54	53	24.842905681455	24.3829	2	Class 1-9	No paid work	Early Monsoon	0	-0.900525044733562	8	0	2	3	86	952.525802087696	120.183211043446	0
1375	18-20	5-7	145.267	43.4	43.2	20.5663767435875	20.4716	NA	Class 1-9	No paid work	Winter	1	-0.86712930549842	18	0	7	3	71	393.702385561328	29.6057171230505	0
1376	20-25	<=4	147.033	45.2	45.8	20.9077273839987	21.1853	3	Class 1-9	No paid work	Summer	1	-0.517230182421969	6	0	5	8	80	375.947440724572	161.01133124523	0
1377	<18	<=4	159.533	54	55.1	21.2173373062434	21.6495	0	Class 1-9	Private service	Early Monsoon	0	0.173186746803352	11	0	NA	NA	NA	NA	NA	0
1378	25-30	<=4	143.167	35.3	35.7	17.2222892309193	17.4174	2	No Schooling	Own business	Winter	0	-0.590706896752718	7	0	4	8	54	525.143049421712	57.7150513513945	0
1379	<18	5-7	163.1	50.5	50	18.9838133857312	18.7959	NA	11 years +	No paid work	Summer	0	1.1211394963206	11	1	6	4	47	689.891021178704	149.183214787615	0
1380	20-25	<=4	150.567	58.5	59.5	25.8046631599445	26.2458	2	Class 1-9	No paid work	Early Monsoon	0	-1.11611258703629	11	1	9	6	77	792.301232047912	55.0790343922557	0
1381	>=35	<=4	146.867	53.8	51.9	24.9422598532229	24.0614	2	No Schooling	Own business	Early Monsoon	2	-1.48603403072808	7	0	5	8	53	304.165689294647	85.2700957308918	0
1382	18-20	5-7	163.633	56.1	53.9	20.9517019077004	20.1301	NA	Class 1-9	Own business	Summer	1	0.496309440658526	8	1	4	11	52	692.735364361801	95.9117645809465	0
1383	20-25	<=4	142.533	42.1	38.7	20.7228370586676	19.0493	2	Class 1-9	No paid work	Summer	0	-0.530101265673516	9	0	5	9	63	547.498684464336	85.4831468758889	1
1384	25-30	5-7	157.033	51.7	50.8	20.9655781973487	20.6006	2	Class 1-9	No paid work	Summer	0	0.168335817140998	11	0	3	3	64	525.236450811446	176.095104923215	0
1385	18-20	<=4	157.767	48.4	46.2	19.4453095980325	18.5614	1	Class 1-9	Own business	Spring	0	0.0435730092181133	13	1	2	10	79	1050.42550565907	43.4962212694577	0
1386	<18	5-7	147.633	45.6	45.2	20.9216528452403	20.7381	NA	No Schooling	No paid work	Late Monsoon	1	0.174790168164362	7	0	2	1	70	485.277075414898	102.388588307925	0
1387	18-20	<=4	149.3	44.1	42.6	19.78422188117	19.1113	NA	Class 1-9	No paid work	Early Monsoon	0	0.283476923692496	10	0	14	13	75	222.345420778277	70.7516871823638	0
1388	20-25	<=4	157.033	56.5	57.1	22.9120922272766	23.1554	1	Class 1-9	Own business	Late Monsoon	0	-1.24012193278863	10	1	2	6	28	463.432679842396	82.6668022388226	0
1389	20-25	5-7	155.567	52.9	54.4	21.8586119235078	22.4784	2	Class 1-9	No paid work	Spring	1	-1.33042664785988	5	0	3	3	38	930.463026634557	218.032019901658	0
1390	25-30	<=4	137.667	44.3	44.2	23.3747046649743	23.3219	1	Class 1-9	No paid work	Late Monsoon	1	-0.971513111656017	7	0	8	13	96	451.605454516549	45.4176064730434	0
1391	<18	5-7	150.867	42.2	39	18.5406886591714	17.1348	1	Class 1-9	No paid work	Early Monsoon	1	-0.263582109502207	11	1	14	14	76	185.151514081869	59.3072090788103	0
1392	20-25	<=4	156.633	41.8	42	17.0375797289213	17.1191	NA	SSC Passed	No paid work	Winter	0	-0.339306398847904	6	0	7	1	53	498.939295589824	43.2059296499555	0
1393	18-20	5-7	153.5	40.8	38.8	17.3158335897463	16.467	NA	11 years +	Own business	Early Monsoon	0	1.38055859138494	7	1	6	3	53	461.401898975054	35.1239687877267	0
1394	20-25	<=4	149.833	39.4	38.4	17.5500896435416	17.1047	1	Class 1-9	No paid work	Early Monsoon	1	-1.09091105993907	5	0	NA	NA	NA	NA	NA	0
1395	25-30	<=4	150.767	40.8	40.4	17.9493818632739	17.7734	1	Class 1-9	No paid work	Spring	0	-0.580199564845048	10	1	4	4	52	1080.063018001	115.193152550219	0
1396	<18	5-7	157.033	43.3	41.8	17.5591786449748	16.9509	NA	SSC Passed	No paid work	Early Monsoon	1	-0.824389775734229	5	0	11	2	66	1176.40247259408	164.444699787486	0
1397	25-30	5-7	151.933	50.5	50.9	21.8768730117075	22.0502	2	Class 1-9	No paid work	Early Monsoon	0	2.3031190615741	14	1	2	5	36	376.997663120988	208.181079401735	0
1398	20-25	<=4	152.033	51	49.6	22.0644212841195	21.4587	1	Class 1-9	No paid work	Winter	1	-0.836261498568975	10	0	6	4	60	981.372149401094	98.2790772417587	0
1399	30-35	<=4	154.1	54.5	55.6	22.9504510290014	23.4137	5	Class 1-9	No paid work	Early Monsoon	0	-1.2265691392013	7	0	5	6	63	602.85505296745	201.318509218314	0
1400	20-25	<=4	145.833	48.3	46.6	22.7108571428571	21.9115	NA	Class 1-9	No paid work	Spring	0	-0.569602966647091	5	1	1	0	3	188.930054164244	591.146019390265	0
1401	25-30	<=4	155.067	66.6	67.9	27.6972930770999	28.2379	1	Class 1-9	Own business	Early Monsoon	1	1.26089445280725	9	0	2	4	29	792.517147227339	88.7387222059793	0
1402	20-25	<=4	145.533	49.1	47	23.1823009139251	22.1908	1	Class 1-9	No paid work	Spring	1	-0.346820629481577	5	0	3	1	21	47.6270553529	101.123397145813	0
1403	18-20	<=4	149.067	36.4	33.6	16.3809959645546	15.1209	NA	Class 1-9	No paid work	Late Monsoon	0	-0.127907932555524	8	1	NA	NA	NA	NA	NA	0
1404	25-30	<=4	158.567	54.4	53.2	21.635907014917	21.1586	2	Class 1-9	No paid work	Spring	1	-0.957434020569675	10	1	8	5	73	183.269569981332	48.1911950037173	0
1405	25-30	>=8	161.333	56.4	55.8	21.6686018714569	21.4381	1	11 years +	Private service	Early Monsoon	0	1.69969926385642	16	1	1	0	42	313.789054237904	456.283226628868	0
1406	25-30	<=4	152.067	48.6	48.6	21.0168786581333	21.0169	2	Class 1-9	Own business	Summer	1	0.388559213369308	6	0	4	12	63	849.518328539608	54.0152654425008	0
1407	18-20	<=4	149.633	44.1	41.8	19.6961747190144	18.6689	1	Class 1-9	Own business	Early Monsoon	0	0.464640650718594	8	0	3	1	53	127.954841778087	37.5524789543122	0
1408	20-25	5-7	141.533	38.9	37.4	19.4192356153995	18.6704	4	No Schooling	Own business	Early Monsoon	1	-1.51423358155084	13	1	6	5	70	575.758248950023	226.614095811828	0
1409	20-25	<=4	149.533	50.2	47.6	22.4505863488907	21.2878	1	Class 1-9	No paid work	Early Monsoon	0	-0.952457490439093	5	0	3	2	54	1188.74576307595	97.001979747677	0
1410	25-30	<=4	156.1	72.1	75	29.5889435023542	30.7791	2	Class 1-9	No paid work	Summer	1	-1.36310214037819	8	0	5	9	69	638.904191913507	90.0769777213786	1
1411	25-30	<=4	153.567	57.9	55.8	24.5518741146119	23.6614	1	11 years +	No paid work	Early Monsoon	0	2.09762018299509	16	1	2	6	45	841.653262239969	71.8059675073053	0
1412	18-20	<=4	153.667	46.9	44.4	19.8615666216515	18.8028	1	Class 1-9	Own business	Spring	1	-0.577049798495986	10	1	5	4	66	605.303960361982	193.197722102177	0
1413	<18	<=4	141.467	36	36.7	17.988471388559	18.3382	NA	Class 1-9	No paid work	Winter	0	-0.236130097983552	13	1	4	4	40	1135.7430462501	68.9048323778882	0
1414	25-30	5-7	141.367	49.5	48.5	24.7691534359264	24.2688	1	Class 1-9	No paid work	Summer	0	1.2147613482525	NA	NA	2	0	35	336.067451743787	467.615295737055	1
1415	25-30	5-7	147.5	54.7	56	25.1422005170928	25.7397	1	11 years +	Other	Spring	0	2.27645260516108	24	0	5	6	59	447.384825960991	101.877736206484	0
1416	25-30	<=4	150.267	66.4	66.8	29.4064618633225	29.5836	0	Class 1-9	Own business	Summer	1	-0.195815521113732	11	1	7	11	76	1078.60805706624	29.1294888728805	1
1417	25-30	<=4	150.367	62.3	60.7	27.5540157238241	26.8464	1	Class 1-9	Own business	Summer	0	-0.00834239714831909	14	1	7	4	52	700.913091140322	285.271431518741	0
1418	>=35	5-7	148.033	45.3	45.1	20.6718414382045	20.5806	6	No Schooling	Laborer	Late Monsoon	0	-1.33042664785988	14	1	8	6	74	426.70427218683	199.636969321682	0
1419	20-25	5-7	142.667	38.6	36.6	18.9645383876321	17.9819	1	11 years +	No paid work	Late Monsoon	1	0.0557028545016253	18	0	6	1	81	846.230963460413	249.171640861178	0
1420	18-20	<=4	145.533	37.3	36	17.6109943806396	16.9972	1	Class 1-9	No paid work	Winter	1	-0.957434020569675	12	1	NA	NA	NA	NA	NA	0
1421	18-20	<=4	141.167	44.7	45.9	22.4307194361933	23.0329	NA	No Schooling	Own business	Late Monsoon	1	0.166685218949063	7	0	3	4	49	629.295596801751	115.096673614118	0
1422	<18	5-7	143.367	36.8	36.6	17.9040566364992	17.8068	2	Class 1-9	No paid work	Winter	0	-0.359562318833609	12	1	5	7	44	401.569954074822	102.314066277024	0
1423	30-35	5-7	154.133	52.1	49.8	21.9303004633565	20.9622	3	Class 1-9	No paid work	Late Monsoon	0	-0.335610692309344	9	1	4	4	43	1138.5229430949	148.195882097865	0
1424	>=35	<=4	140.467	38.8	36.2	19.6646025216192	18.3469	4	No Schooling	No paid work	Winter	0	-0.233609823142517	7	0	5	15	75	147.022203087866	113.37776194584	0
1425	25-30	<=4	145.833	42	41.9	19.7485714285714	19.7016	1	Class 1-9	No paid work	Spring	0	-0.369924189458875	7	0	2	7	57	1007.08215730863	217.793572359138	0
1426	25-30	<=4	152.333	45.4	48.5	19.5643742608296	20.9003	1	Class 1-9	No paid work	Winter	0	1.01241405328313	15	1	2	5	36	347.672299762105	212.060452669386	0
1427	25-30	<=4	152.333	43.9	41.6	18.9179742301854	17.9268	2	Class 1-9	No paid work	Early Monsoon	0	-1.15479374784796	10	0	6	4	63	1316.89944401255	235.872302877767	0
1428	18-20	5-7	146.067	47	46.2	22.0290425063655	21.6541	NA	Class 1-9	No paid work	Summer	1	-0.589972195056554	8	0	5	5	60	265.557872656987	20.4429122804583	0
1429	25-30	<=4	141.233	49.6	52.1	24.866076071365	26.1194	4	Class 1-9	No paid work	Summer	0	-0.557270980619485	7	1	9	3	72	664.899169330456	232.211187727193	0
1430	>=35	<=4	153	42.6	41.3	18.1981289247725	17.6428	3	No Schooling	No paid work	Summer	1	0.866253883177137	7	0	4	7	90	552.995718771486	79.7851652960919	1
1431	20-25	>=8	141.033	49.8	50.4	25.0372024786272	25.3389	NA	11 years +	No paid work	Spring	0	1.23263744951144	7	1	6	3	39	150.117842274391	204.131893236405	0
1432	<18	5-7	152.7	49.8	48.3	21.3575419785061	20.7142	NA	Class 1-9	No paid work	Winter	0	-0.143230445104383	10	1	5	6	66	494.572373994024	84.9467345739299	0
1433	18-20	5-7	161.567	58.2	56.6	22.2956149105479	21.6827	1	Class 1-9	No paid work	Summer	0	-0.439535278681979	11	0	4	8	81	844.434039648257	106.156115907901	0
1434	30-35	<=4	148.667	58.2	56.5	26.3327233606145	25.5636	4	No Schooling	Own business	Early Monsoon	1	0.14062016200553	12	1	2	6	38	599.823099991127	46.5659013121062	0
1435	18-20	<=4	145.233	40	38.2	18.9638879636677	18.1105	NA	Class 1-9	Laborer	Spring	1	0.0933772392348443	5	1	2	11	75	1021.10686908211	92.6969860027027	0
1436	25-30	5-7	146.433	45.1	43.3	21.0327783336371	20.1933	NA	No Schooling	No paid work	Early Monsoon	2	-1.61208542191606	9	1	5	4	79	304.722531946219	260.655686168878	0
1437	20-25	>=8	153.7	52.5	51.7	22.2234545068954	21.8848	1	Class 1-9	No paid work	Spring	0	-0.423081533571703	9	1	4	8	47	896.317878011947	211.406883898084	0
1438	25-30	<=4	140.633	51	52	25.7865733526045	26.2922	1	Class 1-9	No paid work	Late Monsoon	0	-1.85601901345047	5	0	4	3	75	727.450815766311	116.628492891833	0
1439	18-20	<=4	143.633	41.8	42.1	20.261229835108	20.4066	1	Class 1-9	Own business	Late Monsoon	1	-0.88565862921633	4	0	13	3	90	631.642077144594	122.813592717936	0
1440	20-25	<=4	150.433	37.5	38.6	16.5707860527892	17.0569	1	11 years +	No paid work	Spring	0	-0.761255473322954	5	0	7	2	55	353.785560884823	224.75360479687	0
1441	20-25	<=4	156.067	53.8	53.3	22.0882834292621	21.883	2	Class 1-9	Own business	Late Monsoon	0	-1.07543769802865	10	1	1	5	78	1176.63966800388	144.571731734635	0
1442	20-25	<=4	160.067	62.9	63.7	24.5498500295153	24.8621	1	Class 1-9	No paid work	Spring	0	-0.556251070867183	13	1	2	3	39	843.220999507197	217.670110474868	0
1443	<18	<=4	142.7	33.4	32.8	16.4020646958326	16.1074	NA	No Schooling	No paid work	Spring	2	-1.51158397767984	11	0	4	0	18	822.506484763603	431.144425555558	0
1444	18-20	<=4	151.633	53.6	55.1	23.3117794411851	23.9642	NA	No Schooling	No paid work	Spring	1	-1.56240065715305	6	0	1	6	23	880.705311064179	55.603595280525	0
1445	20-25	<=4	146.433	53.1	52.2	24.7636481045705	24.3439	1	Class 1-9	No paid work	Late Monsoon	1	1.25827849034693	11	1	6	1	32	595.764594724371	397.761637352579	0
1446	30-35	5-7	150.467	67.2	66.5	29.6816932856359	29.3725	NA	Class 1-9	Own business	Summer	0	-0.153944204669315	17	1	5	4	40	120.2047626798	238.933299499886	1
1447	25-30	<=4	162.267	53.6	49.8	20.3566429836424	18.9134	2	No Schooling	No paid work	Summer	1	-0.529605785780224	9	1	4	14	56	313.099958107192	165.340421719105	1
1448	20-25	>=8	146.133	51.5	53.9	24.1161872635729	25.24	1	Class 1-9	Own business	Early Monsoon	0	0.495988764041678	22	1	7	2	63	760.851255761742	169.728544378958	0
1449	20-25	<=4	157.5	48	45.7	19.3499622071051	18.4228	1	Class 1-9	No paid work	Summer	0	-1.51423358155084	13	1	2	3	56	780.911445098561	117.825354471615	0
1450	30-35	>=8	152.567	61.5	62.6	26.4213984399871	26.894	2	Class 1-9	No paid work	Early Monsoon	0	2.25812671709196	19	1	6	13	47	375.608517157113	175.305268053352	0
1451	<18	5-7	155.5	53.9	54.4	22.2909192419433	22.4977	NA	DK	Other	Early Monsoon	0	0.703335244033953	7	0	4	3	82	666.868069085926	209.621123954273	0
1452	25-30	5-7	155.8	55.8	54.9	22.9878996310401	22.6171	1	Class 1-9	No paid work	Early Monsoon	0	-0.783640022996393	9	1	3	3	43	1286.31551256213	139.488891707984	0
1453	<18	5-7	159.267	53.5	54.9	21.0913316422889	21.6433	NA	Class 1-9	No paid work	Spring	1	-1.33042664785988	11	1	13	3	68	552.847095638815	298.378468359908	0
1454	20-25	>=8	151.233	53.6	54	23.4352580834516	23.6101	2	11 years +	No paid work	Late Monsoon	0	0.344078357209984	10	1	3	4	55	347.830576900104	232.075373923173	0
1455			150.633	60.8	60.7	26.7954716632256	26.7514	0	NA	NA	Winter	0	NA	6	1	NA	NA	NA	NA	NA	0
1456	20-25	<=4	156.167	67.2	65.6	27.5545036328162	26.8984	2	Class 1-9	No paid work	Summer	1	-1.23909279462585	7	0	4	1	48	504.053664930772	234.523980083577	0
1457	20-25	5-7	160.333	55.2	55.9	21.472936233851	21.7452	NA	11 years +	No paid work	Early Monsoon	0	0.390114931866212	12	0	5	5	49	522.179559326799	86.4657052014079	0
1458	20-25	<=4	155.167	49.9	49.4	20.7254364236508	20.5178	1	No Schooling	No paid work	Late Monsoon	1	-0.952457490439093	8	0	4	5	76	709.424353590963	292.349231896706	0
1459	<18	<=4	153.867	52.1	51	22.0063812404447	21.5418	NA	Class 1-9	No paid work	Summer	1	-1.5588385602442	8	1	3	2	22	941.511316276142	32.5973527647884	1
1460	25-30	5-7	140.167	39.4	37	20.0542641467818	18.8327	1	Class 1-9	No paid work	Early Monsoon	0	-0.300265707271371	9	0	1	6	34	667.082390346553	127.544263666863	0
1461	25-30	5-7	154.533	48.3	49.6	20.2256638782206	20.77	1	SSC Passed	No paid work	Summer	1	0.637841970792819	17	1	6	2	54	497.922674436247	223.161003785006	0
1462	30-35	<=4	145.267	54.4	55.9	25.7790528767549	26.4899	2	No Schooling	No paid work	Summer	0	-0.610124032150306	9	0	1	0	21	368.482816295356	554.162320568109	1
1463	25-30	<=4	150.067	42	39	18.650085129251	17.3179	2	Class 1-9	No paid work	Summer	0	-0.531896494168207	11	0	1	7	66	1137.4813527404	199.348792009664	1
1464	20-25	<=4	163.067	55.4	56.3	20.834322260249	21.1728	1	11 years +	No paid work	Late Monsoon	0	-0.0725800228593993	17	0	13	4	76	132.693700364389	253.139240012466	0
1465	25-30	>=8	145.567	45.7	46.8	21.5671284870725	22.0862	2	SSC Passed	No paid work	Spring	0	1.68944134387969	8	1	7	1	87	280.333148788692	105.927521145449	0
1466	18-20	<=4	145.733	46	44.2	21.6590814540505	20.8116	NA	11 years +	Own business	Summer	0	2.2429396859294	15	1	8	7	61	158.152628246501	245.335985305473	1
1467	>=35	<=4	139.967	48.1	46.3	24.5525066044768	23.6337	3	No Schooling	Own business	Early Monsoon	0	-0.0274684744754932	8	0	1	4	85	1177.34156556315	18.0378101028002	0
1468	<18	5-7	144.567	42.3	39.9	20.2396982089276	19.0913	NA	Class 1-9	Laborer	Early Monsoon	0	0.771178358598811	7	0	5	6	56	753.063366672807	28.4831087112029	0
1469	20-25	<=4	159.1	48.7	47.7	19.2392705511557	18.8442	2	Class 1-9	No paid work	Winter	0	0.454486592135324	15	1	NA	NA	NA	NA	NA	0
1470	30-35	<=4	151.267	88	87.5	38.4588415614212	38.2403	1	11 years +	Private service	Late Monsoon	0	1.1211394963206	15	1	6	7	57	75.8030883313052	211.912777208834	0
1471	30-35	<=4	149.067	53.7	52.5	24.1664693213347	23.6264	2	No Schooling	No paid work	Late Monsoon	1	-1.44843032531886	10	1	6	2	55	953.504442855704	65.0224178667934	0
1472	<18	<=4	150.767	42.5	41.1	18.6972727742437	18.0814	NA	Class 1-9	Own business	Early Monsoon	0	0.397516527633162	9	1	6	2	52	665.736387624895	30.2602070132276	0
1473	18-20	<=4	158.267	49.2	48.3	19.6420219323491	19.2827	1	Class 1-9	No paid work	Late Monsoon	1	0.199046087270635	11	0	5	5	42	372.790373070598	118.800223090588	0
1474	20-25	<=4	143.733	47.4	45.8	22.9436942596232	22.1692	2	Class 1-9	Own business	Summer	0	-0.111187806983226	8	1	5	15	73	44.0432538220492	30.501184997048	0
1475	20-25	<=4	141.167	37.2	37.4	18.6671759066307	18.7675	NA	SSC Passed	No paid work	Spring	0	0.140713465416696	7	0	3	5	49	794.74109843794	153.921200163269	0
1476	<18	5-7	149.733	44.2	43	19.7144780589456	19.1792	NA	Class 1-9	Laborer	Late Monsoon	1	-0.671457746060255	9	0	3	6	51	586.860112898919	114.700037667589	0
1477	20-25	<=4	154.433	53.7	54	22.5160494987838	22.6418	2	Class 1-9	No paid work	Late Monsoon	0	-1.18584593295399	7	0	NA	NA	NA	NA	NA	0
1478			145.733	40.5	40.4	19.069408671501	19.0223	NA	NA	NA	Winter	0	NA	13	1	NA	NA	NA	NA	NA	0
1479	<18	<=4	146	44.5	42.9	20.8763370238319	20.1257	NA	Class 1-9	No paid work	Summer	1	0.48316498174168	6	1	7	2	47	850.766891868383	221.358798191204	0
1480	18-20	5-7	151.767	50	50.1	21.7078700532166	21.7513	NA	Class 1-9	No paid work	Early Monsoon	0	-0.184649665538519	12	0	2	6	51	727.590196639575	70.8735081071164	0
1481	25-30	<=4	148.833	36.7	36.9	16.5678306700491	16.6581	1	Class 1-9	No paid work	Spring	0	0.377782945838606	5	1	0	8	65	1634.77925857389	44.1713059510973	0
1482	20-25	5-7	146.767	46.8	44.4	21.7265611181524	20.6124	NA	Class 1-9	Own business	Winter	0	0.465862155992327	21	1	4	0	63	1461.34289401502	583.451450453996	0
1483	<18	<=4	145.133	56.6	57.4	26.870892482881	27.2507	NA	No Schooling	Laborer	Spring	0	-0.401888946441927	5	0	4	12	60	685.709099883043	279.628760470157	1
1484	<18	5-7	150.367	44.9	46.5	19.858351621183	20.566	NA	Class 1-9	No paid work	Spring	0	0.480290181586264	8	0	11	6	73	292.000929385943	39.9439461724609	0
1485	20-25	<=4	147.2	50.3	49.4	23.2141274810964	22.7988	1	Class 1-9	No paid work	Winter	0	0.418379819281112	8	1	4	7	67	319.984371430519	200.3314978724	0
1486	25-30	5-7	147.867	39.6	30.3	18.1115083491817	13.858	1	Class 1-9	No paid work	Summer	0	0.40588451053001	9	0	1	4	83	1119.29624923621	69.3196481242703	1
1487	25-30	<=4	135.8	33.9	32.1	18.3823130697704	17.4063	3	Class 1-9	Own business	Early Monsoon	1	-0.580199564845048	9	0	4	1	28	575.71120625188	34.9007618494135	0
1488	<18	<=4	149.933	49.2	47.8	21.8861166694115	21.2633	1	Class 1-9	No paid work	Early Monsoon	1	-0.86712930549842	11	0	12	4	84	371.092693244116	215.307541464551	0
1489	25-30	5-7	140.067	37.8	40.1	19.2673600499841	20.4397	2	Class 1-9	No paid work	Late Monsoon	0	-0.230758212280511	9	1	5	9	63	384.44236829549	50.9814693198148	0
1490	20-25	<=4	151.333	40.2	38.8	17.5532224572571	16.9419	1	SSC Passed	No paid work	Summer	0	-0.749125628039442	12	0	3	2	38	375.877241075365	25.1212977578606	1
1491	20-25	5-7	145.467	58.2	58.3	27.504009557407	27.5513	2	Class 1-9	Own business	Late Monsoon	0	-0.137654840848266	13	1	3	4	37	664.054334895596	100.350519692626	0
1492	18-20	5-7	148.633	46	48.3	20.8221416417635	21.8632	NA	SSC Passed	No paid work	Early Monsoon	0	-0.85176011886754	9	0	10	4	73	951.944299334714	58.5796948427283	0
1493	18-20	<=4	149.333	43.1	44.6	19.3269690688775	19.9996	1	Class 1-9	Own business	Late Monsoon	0	-1.3059251890206	8	0	3	6	89	701.189380057637	65.6621713306554	0
1494	30-35	<=4	154.867	50.2	51	20.9308957997187	21.2645	2	No Schooling	Own business	Summer	2	-0.36940812262324	9	0	5	4	41	1452.69468095067	252.04303330394	1
1495	25-30	5-7	151.867	42.6	40.3	18.4707562738906	17.4735	3	Class 1-9	No paid work	Summer	1	-1.08796135345321	7	0	5	10	60	418.460940438226	134.817173854971	0
1496	18-20	5-7	148.5	42.6	40.9	19.3177566914941	18.5469	NA	11 years +	Own business	Summer	0	1.39683886281733	11	1	14	7	79	216.466404563202	163.737545180788	0
1497	<18	5-7	145.767	48.5	49.7	22.8257624575978	23.3905	NA	Class 1-9	No paid work	Winter	0	-1.24509846291921	8	0	5	3	31	1159.75471531635	120.531747813998	0
1498	25-30	<=4	148.167	50.4	49.2	22.9577602012347	22.4111	1	Class 1-9	No paid work	Winter	0	0.281360014526655	8	0	NA	NA	NA	NA	NA	0
1499	18-20	<=4	155.033	49.4	47.6	20.5530736899808	19.8042	1	Class 1-9	No paid work	Winter	0	-0.328684916375932	15	0	6	1	58	823.135438046176	148.593438102899	0
1500	18-20	5-7	148.833	47.8	51.5	21.5788094285653	23.2491	NA	Class 1-9	No paid work	Winter	0	-0.0335182243658704	11	0	1	0	54	887.596722305787	485.712762503196	0
1501	<18	<=4	162.567	46.4	47.3	17.5571887795942	17.8977	NA	11 years +	Other	Summer	0	2.28897626058563	9	1	5	10	45	672.282364981553	14.4504192998149	0
1502	18-20	<=4	141.767	38.4	37.2	19.1065804976103	18.5095	NA	Class 1-9	Private service	Summer	1	-0.124706114081298	9	0	6	3	74	617.929103666471	290.384155738203	1
1503	20-25	<=4	143.567	43.3	41.6	21.0078042618188	20.183	1	Class 1-9	No paid work	Early Monsoon	0	-1.03078440209562	5	0	4	4	45	573.279043526955	317.209970760412	0
1504	30-35	<=4	151.833	59.6	62	25.8530631228755	26.8941	2	11 years +	Private service	Early Monsoon	0	1.54479659688677	16	1	7	3	89	722.176453045102	165.508133428912	0
1505	30-35	<=4	151.033	56	56.8	24.5494864797844	24.9002	2	Class 1-9	No paid work	Early Monsoon	1	-0.86712930549842	9	1	2	5	46	1077.65438882301	102.818590933136	0
1506	<18	<=4	154.3	59.6	59.3	25.0330869366348	24.9071	NA	No Schooling	Laborer	Late Monsoon	0	-0.412370556430834	6	0	4	2	45	1184.17206849156	130.1881345735	0
1507	20-25	<=4	152.167	48.4	49.2	20.9028886630861	21.2484	1	Class 1-9	Own business	Late Monsoon	1	-0.749125628039442	6	0	6	8	88	303.104585958937	193.546728505088	0
1508	25-30	<=4	143.233	42.1	38.3	20.5207815834407	18.6685	2	Class 1-9	No paid work	Early Monsoon	1	-1.15479374784796	10	0	6	7	35	547.440207297215	123.160224337403	0
1509	25-30	<=4	151.067	47.5	46.1	20.8140367331963	20.2006	2	Class 1-9	No paid work	Winter	0	-0.88565862921633	11	0	4	4	58	606.17235584773	74.0822577537225	0
1510	30-35	<=4	149.967	45.8	46.6	20.3646054856674	20.7203	2	Class 1-9	Private service	Late Monsoon	0	-0.739061590793556	5	0	3	7	55	1275.7588520941	49.5107930857731	0
1511	18-20	5-7	147.367	48.4	47.6	22.2867551236641	21.9184	NA	Class 1-9	Own business	Early Monsoon	0	1.66763444256767	10	1	3	7	52	854.523528133515	81.2734452675774	0
1512	<18	5-7	153.533	42.6	43.4	18.0719177481693	18.4113	NA	Class 1-9	No paid work	Spring	0	-0.844935422969022	7	1	6	4	58	340.516050042436	63.8192668888406	0
1513	25-30	<=4	155.633	62.5	61.4	25.8032719099252	25.3491	1	Class 1-9	Own business	Late Monsoon	0	-0.284079937682567	22	1	5	0	54	545.882659195335	483.948911509628	0
1514	18-20	<=4	149.567	42.4	39.9	18.9537970897676	17.8362	NA	Class 1-9	Laborer	Summer	0	0.144582055471059	15	0	2	1	42	737.496796150154	319.451567620183	1
1515	30-35	<=4	146.433	50.6	54.7	23.5977513011538	25.5098	2	Class 1-9	No paid work	Late Monsoon	0	-0.145846407564701	12	1	13	2	75	715.035402423747	271.921182508212	0
1516	30-35	<=4	146.467	53.2	54.9	24.7989924606505	25.5914	2	11 years +	Own business	Late Monsoon	0	1.17162907075787	19	1	3	2	39	774.684529360155	122.675957599891	0
1517	<18	5-7	151.5	48.9	48.4	21.3051008071104	21.0873	NA	Class 1-9	Laborer	Summer	0	0.00804905429417081	10	1	3	3	44	610.073884938609	332.02902680339	1
1518	25-30	<=4	150.967	47.2	43.6	20.7099889278588	19.1304	2	Class 1-9	No paid work	Early Monsoon	1	-0.983116659440515	18	1	8	7	92	241.160745760277	69.909926721345	0
1519	30-35	5-7	147.767	64	64.8	29.3107560449999	29.6771	3	Class 1-9	No paid work	Late Monsoon	0	0.41780299436616	13	0	10	4	48	675.466924444298	184.595635170778	0
1520	25-30	<=4	151.167	68.8	70	30.1076157632234	30.6327	2	Class 1-9	Own business	Summer	0	0.539690654541957	14	0	5	2	61	520.493870611893	158.787362859817	0
1521	20-25	5-7	152.7	49.9	48.1	21.400428608985	20.6285	1	Class 1-9	No paid work	Spring	1	0.119148291755754	9	1	4	8	54	618.501472443357	134.397212382854	0
1522	20-25	<=4	141.5	40.8	41.4	20.3773302201301	20.677	2	Class 1-9	No paid work	Early Monsoon	1	-0.846977468404668	7	1	NA	NA	NA	NA	NA	0
1523	<18	>=8	154.8	56.2	53.8	23.4527839539558	22.4512	NA	Class 1-9	No paid work	Early Monsoon	0	1.05293511878634	11	1	3	9	61	484.812763942638	105.367960616298	0
1524	25-30	<=4	152.467	57.6	56.5	24.7783664976601	24.3052	1	11 years +	Own business	Late Monsoon	0	0.0650779474258493	12	1	6	4	73	614.935344285227	131.419135963467	0
1525	<18	<=4	151.267	42.9	40.2	18.7486852611928	17.5687	NA	Class 1-9	No paid work	Summer	0	0.905553443406619	15	1	5	4	79	1166.82063954748	302.63165319848	1
1526	25-30	<=4	150.167	47	49.6	20.8425463875999	21.9955	1	No Schooling	Own business	Summer	0	-0.173562062700169	12	0	9	5	73	534.139760081636	297.566217115802	0
1527	25-30	<=4	153.967	59.5	59.5	25.0994121862966	25.0994	3	Class 1-9	Own business	Late Monsoon	1	-1.35162271512773	12	1	8	2	69	731.697128307407	104.729038145054	0
1528	20-25	<=4	146.467	41	39.2	19.1120054677946	18.2729	1	Class 1-9	No paid work	Summer	1	-1.12004267672202	4	0	NA	NA	NA	NA	NA	0
1529	25-30	<=4	151.367	72.1	71.7	31.4684078571411	31.2938	2	Class 1-9	No paid work	Early Monsoon	0	-0.665527749785721	11	0	2	0	26	1129.20407699516	451.690193547227	0
1530	20-25	<=4	150.267	41.1	53	18.2018913039542	23.472	2	Class 1-9	No paid work	Summer	0	-1.23644319075485	9	0	12	8	73	412.819910657111	97.3223668863895	0
1531	25-30	<=4	147.167	47.7	59.2	22.0241660456926	27.334	1	Class 1-9	No paid work	Winter	0	0.352007688079221	12	1	11	8	72	511.547910163552	38.7169796552984	0
1532	25-30	5-7	148.467	39	37.3	17.6932123998065	16.922	2	Class 1-9	No paid work	Early Monsoon	0	0.431593300768383	12	0	2	1	66	60.8102673447296	169.981369021399	0
1533	<18	5-7	142.267	44.4	41.3	21.9369708446898	20.4053	0	Class 1-9	No paid work	Summer	0	1.00250636031889	11	1	3	9	63	284.091384266755	237.015665734863	1
1534	20-25	5-7	158.533	55	52	21.8837380218586	20.6901	1	11 years +	No paid work	Spring	0	1.56979727634457	12	0	15	13	79	216.737461101889	43.5088339023571	0
1535	18-20	>=8	152.733	42.8	43.4	18.3474667254497	18.6047	2	Class 1-9	No paid work	Spring	0	-0.0274684744754932	10	0	2	4	44	633.647593487923	131.754053921115	0
1536	18-20	5-7	144.767	43.5	42.1	20.7564036421206	20.0884	NA	Class 1-9	Own business	Early Monsoon	0	1.04031347723044	12	0	4	4	59	812.404717697243	64.5663204985732	0
1537	20-25	<=4	145.167	44.8	40.9	21.2590672004281	19.4084	4	No Schooling	Own business	Winter	1	-0.900525044733562	9	1	6	1	61	1052.61734588249	256.145817977417	0
1538	>=35	<=4	152.267	47.7	48.6	20.5735244953855	20.9617	3	Class 1-9	No paid work	Spring	0	-0.597994186866794	11	1	8	8	76	337.621682710847	29.8761326429944	0
1539	18-20	5-7	146.367	52.9	50	24.6928550619653	23.3392	NA	Class 1-9	No paid work	Early Monsoon	0	0.16266032288085	12	0	3	7	64	1268.32573435094	185.351924675407	0
1540	<18	5-7	154.267	49.6	50.1	20.8419085212031	21.052	NA	Class 1-9	Own business	Early Monsoon	0	0.546528308601157	3	1	2	2	54	45.8343088644982	278.21154429852	0
1541	>=35	5-7	153.367	45.1	42.7	19.1740821961112	18.1537	3	SSC Passed	No paid work	Winter	0	-1.15479374784796	12	0	9	10	59	311.355396906309	241.335075512242	0
1542	<18	<=4	157.267	54.2	54.2	21.9142152365882	21.9142	NA	No Schooling	No paid work	Spring	0	-1.59956176649151	7	0	NA	NA	NA	NA	NA	0
1543	25-30	<=4	146.167	45.4	47.1	21.2500113765051	22.0457	1	11 years +	No paid work	Summer	0	0.394874410140597	9	1	7	1	81	1260.71619359335	225.268197701859	0
1544	25-30	5-7	152.233	47.7	49.1	20.5825351268314	21.1866	1	11 years +	No paid work	Spring	0	0.391072235265168	11	0	2	2	41	333.076912780766	131.397333142817	0
1545	25-30	<=4	158.267	49	48.9	19.5621763147379	19.5223	2	Class 1-9	Own business	Late Monsoon	0	-0.340988913518679	9	0	5	9	70	227.505761865786	118.01622717028	0
1546	20-25	<=4	160.133	47.8	47.9	18.640794064896	18.6798	NA	Class 1-9	No paid work	Late Monsoon	0	-1.01826074667107	8	0	NA	NA	NA	NA	NA	0
1547	<18	5-7	144.2	48.5	49.1	23.3244395882587	23.613	NA	Class 1-9	Laborer	Summer	1	0.493422158429583	NA	NA	7	5	77	916.335105879509	97.6360858365166	1
1548	20-25	<=4	150.167	49.9	48.6	22.1285758455582	21.5521	2	Class 1-9	Own business	Summer	0	-1.36045253650719	5	0	2	0	48	1114.69133225326	504.372708366063	0
1549	25-30	<=4	153.067	44.6	43.5	19.0359085335502	18.5664	2	Class 1-9	No paid work	Early Monsoon	1	-1.85601901345047	6	0	NA	NA	NA	NA	NA	0
1550	20-25	<=4	157.467	65.3	67.8	26.3351570627513	27.3434	1	11 years +	Own business	Early Monsoon	0	2.16088069930495	18	1	6	3	73	787.679434685351	122.43491240123	0
1551	25-30	<=4	153.967	67.4	66.5	28.4319391824604	28.0523	2	Class 1-9	Own business	Summer	0	-0.251404445164262	13	1	6	0	59	277.414617043904	573.978914329445	0
1552	18-20	>=8	145.433	43.2	40.6	20.4247067717621	19.1954	NA	SSC Passed	Private service	Early Monsoon	0	0.215059698986839	7	0	4	7	69	698.054197803853	172.345562821942	0
1553	20-25	<=4	154.267	53.8	53.1	22.6067475492082	22.3126	1	Class 1-9	No paid work	Summer	0	0.266671553193512	11	1	2	2	63	487.791514632493	115.553013055707	1
1554	18-20	5-7	152.167	54.4	44.8	23.4941558527249	19.3481	NA	Class 1-9	No paid work	Summer	0	0.336868070194351	13	1	7	0	34	656.140671873369	438.865312451613	0
1555	20-25	<=4	143.067	50.6	49.7	24.721430624956	24.2817	1	11 years +	No paid work	Early Monsoon	0	-0.449280239278179	3	0	3	5	55	55.3257205431258	55.0919820909544	0
1556	20-25	5-7	142.267	41.2	42.2	20.3559279009283	20.85	NA	Class 1-9	No paid work	Late Monsoon	0	1.01241405328313	9	0	2	4	62	1178.87153310261	381.256323175713	0
1557			150.733	57.7	54.6	25.3955256536377	24.0311	NA	NA	NA	Early Monsoon	0	NA	4	0	1	0	24	148.078055488486	409.917231003057	0
1558	18-20	5-7	154.867	46.8	46.9	19.513265406909	19.555	NA	Class 1-9	No paid work	Winter	0	0.936901556729703	16	1	4	4	34	790.579888549674	45.4188189128236	0
1559	25-30	>=8	156.05	61.3	58.6	25.1728813329636	24.0641	2	11 years +	No paid work	Winter	0	1.15823212604686	14	1	2	6	32	358.065080521955	325.632988666197	0
1560	20-25	<=4	156.8	44.6	45.5	18.1402280299875	18.5063	1	11 years +	Own business	Winter	0	-0.271950092399055	17	1	6	10	63	1184.26921024182	126.902824672268	0
1561	18-20	5-7	158.9	79.1	80.6	31.3277128274508	31.9218	NA	Class 1-9	No paid work	Late Monsoon	0	1.47193777150516	8	1	6	1	40	1006.62739956269	357.427904520761	0
1562	20-25	5-7	157.367	56.2	55.3	22.6939881705007	22.3306	0	11 years +	Own business	Summer	0	1.85210966277585	16	1	5	7	45	852.055917562471	96.9822066902389	1
1563	20-25	5-7	152.433	43.7	42.7	18.8070874363157	18.3767	2	Class 1-9	No paid work	Winter	0	-0.761255473322954	10	1	5	2	26	353.437333737969	296.25253002451	0
1564	20-25	<=4	153.133	45.7	46.4	19.4884243592322	19.7869	1	Class 1-9	Own business	Summer	NA	-1.16076588296933	12	0	5	0	66	1238.45653106234	433.425485667956	0
1565	25-30	<=4	155.967	48.2	48.8	19.8145154891913	20.0612	2	Class 1-9	Own business	Late Monsoon	0	-0.88565862921633	13	0	3	0	27	287.068290395529	527.474160983362	0
1566	<18	<=4	147.833	42.8	41.1	19.5838931122095	18.806	NA	No Schooling	Laborer	Late Monsoon	0	-0.00406946062084347	12	1	7	3	46	705.396736798873	242.564308842163	0
1567	<18	<=4	135.7	40.1	38.7	21.7763294014659	21.0161	NA	Class 1-9	No paid work	Spring	1	0.652008330635582	9	1	5	2	64	1130.21417782857	96.4216584453231	0
1568	<18	>=8	146.267	44	45.2	20.5665737916203	21.1275	NA	Class 1-9	Private service	Early Monsoon	0	1.9287574612237	10	1	2	4	37	868.177565572783	13.7337995832907	0
1569	30-35	<=4	142.767	50.6	49.7	24.8254355939943	24.3839	5	Class 1-9	No paid work	Spring	0	-1.10432363330791	7	0	4	8	77	188.743792450361	189.627503769223	0
1570	30-35	5-7	142.733	38.1	39.5	18.701401716144	19.3886	3	No Schooling	No paid work	Summer	2	-1.39070534757212	8	0	7	10	92	131.428993369017	68.2322139286388	1
1571	30-35	5-7	150.167	65.7	75.3	29.135219099262	33.3924	3	Class 1-9	No paid work	Summer	0	0.696966557013345	11	1	1	1	37	1568.03116081355	142.139020145247	1
1572	<18	<=4	149.033	52.2	51.6	23.5019378093102	23.2318	0	Class 1-9	No paid work	Late Monsoon	0	-1.51423358155084	7	0	7	8	68	755.118620520953	100.417824305966	0
1573	30-35	<=4	153.333	63.6	63.1	27.0510396975425	26.8384	2	Class 1-9	No paid work	Early Monsoon	0	-0.299585020962965	16	1	NA	NA	NA	NA	NA	0
1574	30-35	<=4	139.567	42.2	43.1	21.6645183731715	22.1266	3	No Schooling	Own business	Late Monsoon	1	-1.01826074667107	5	0	4	1	43	183.433874768761	172.526841441424	0
1575	20-25	<=4	148.333	44.6	42	20.2701679080924	19.0885	2	Class 1-9	Own business	Late Monsoon	0	0.254167625577432	19	0	2	5	36	220.487332123328	192.040751288119	0
1576	18-20	>=8	148.333	53.8	55.6	24.4514581492236	25.2695	1	Class 1-9	No paid work	Late Monsoon	0	-0.49278214035384	13	0	5	1	53	896.190830016045	381.588058096849	0
1577	30-35	<=4	153.333	45.7	45.9	19.437618147448	19.5227	2	Class 1-9	No paid work	Early Monsoon	1	-0.952457490439093	5	0	2	7	40	826.211154010566	234.880759613662	0
1578	>=35	5-7	139.367	39.6	41.4	20.388128411572	21.3149	3	No Schooling	Own business	Early Monsoon	1	-0.826406099251112	14	1	2	11	74	679.996782230262	115.736988698933	0
1579	20-25	>=8	142.267	53.9	55.5	26.6306920839815	27.4212	NA	Class 1-9	No paid work	Spring	1	-0.017064479255594	12	1	5	1	73	227.95284550566	269.135309732117	0
1580	>=35	<=4	146.733	62.4	64.3	28.9819112827365	29.8644	NA	SSC Passed	No paid work	Late Monsoon	0	1.89418047834869	13	1	5	4	50	402.239724059256	298.10912535645	0
1581	<18	<=4	159.433	51.4	52.1	20.2211041798194	20.4965	NA	Class 1-9	Laborer	Late Monsoon	0	-0.393841232712924	5	1	5	7	52	755.842572414751	134.659506928093	0
1582	30-35	<=4	149.6	41.6	40.5	18.5878921330321	18.0964	2	Class 1-9	Own business	Spring	0	-0.806302579397026	9	1	3	1	62	724.204895385724	345.73125324341	0
1583	18-20	<=4	144.9	63.8	64.7	30.3867258588656	30.8154	1	Class 1-9	Own business	Early Monsoon	1	-0.671294920167855	6	0	NA	NA	NA	NA	NA	0
1584	25-30	<=4	154.967	51.3	50.7	21.3619444893887	21.1121	2	Class 1-9	No paid work	Late Monsoon	0	-1.12211825532965	8	0	3	3	43	1383.10296213572	151.497276761819	0
1585	25-30	<=4	158.1	45.5	44.2	18.2031964813021	17.6831	2	Class 1-9	Own business	Summer	1	-0.357804574838742	8	0	1	5	54	690.134152013594	145.522417638377	1
1586	18-20	<=4	147.433	57.5	58.7	26.4530940126604	27.0052	NA	No Schooling	Laborer	Early Monsoon	0	0.827781942147797	10	0	6	5	54	408.187370913256	216.253957137383	0
1587	<18	5-7	155.833	48.9	26.2	20.1366924990706	10.789	NA	Class 1-9	No paid work	Summer	1	0.652537971908229	6	1	NA	NA	NA	NA	NA	1
1588	25-30	<=4	146.9	49.1	48.1	22.7529598542328	22.2896	1	No Schooling	No paid work	Winter	1	-1.01826074667107	10	0	13	5	90	315.374209130627	59.3591452852833	0
1589	25-30	5-7	130.867	31.3	32	18.2762149173879	18.6849	5	No Schooling	No paid work	Spring	1	-1.37256983399525	5	0	7	1	82	108.690215232048	387.62222358267	0
1590	<18	5-7	148.733	41.2	40.8	18.6243272288267	18.4435	0	Class 1-9	Own business	Late Monsoon	NA	1.04277538890517	13	1	11	7	88	358.594358953067	146.584076220576	0
1591	20-25	>=8	152.7	52.4	53.6	22.4725943709582	22.9872	1	No Schooling	No paid work	Early Monsoon	1	0.0720445119690462	8	0	NA	NA	NA	NA	NA	0
1592	20-25	<=4	150.1	56	55.4	24.8557368594155	24.5894	2	Class 1-9	No paid work	Late Monsoon	1	-1.39125337396128	9	0	9	3	82	566.99819840858	186.783262427932	0
1593	25-30	<=4	146.1	57.1	57.1	26.7507323657158	26.7507	2	SSC Passed	Own business	Early Monsoon	0	0.0739414102159888	12	0	16	4	78	172.615824762558	63.3827202445931	0
1594	<18	>=8	155.567	67.6	67.8	27.9327441593408	28.0154	NA	11 years +	No paid work	Winter	1	1.5508335581316	16	1	5	6	28	330.484997853417	143.512554815512	0
1595	30-35	<=4	154.233	60.9	63.2	25.6012283358188	26.5681	2	No Schooling	No paid work	Late Monsoon	1	-1.54224882005929	5	0	5	5	80	701.181463879299	156.16483213795	0
1596	20-25	<=4	140.067	40.7	40.2	20.7455437575226	20.4907	2	No Schooling	Own business	Late Monsoon	2	-1.37857550228861	6	1	3	13	73	323.21296487702	93.879478934238	0
1597	18-20	<=4	144.233	36.1	36.4	17.3530541081473	17.4973	NA	Class 1-9	No paid work	Summer	0	0.245097271574293	10	0	5	10	66	893.134883202302	172.232745026762	1
1598	20-25	<=4	147.267	53.8	53.9	24.8069494706724	24.8531	1	11 years +	No paid work	Early Monsoon	1	1.06958795584755	14	1	4	4	86	270.758950247443	87.2087461980078	0
1599	18-20	<=4	136.333	35.3	32.4	18.9919955045701	17.4317	1	Class 1-9	No paid work	Early Monsoon	0	-0.772536347459901	8	0	NA	NA	NA	NA	NA	0
1600	18-20	<=4	155.567	46.9	46.2	19.379374276229	19.0901	1	Class 1-9	No paid work	Early Monsoon	0	-0.88299037310964	9	0	2	0	30	261.270298383245	403.547101306807	0
1601	20-25	5-7	147.667	42.1	47.6	19.3071047495783	21.8294	1	Class 1-9	No paid work	Early Monsoon	0	0.533378126050697	11	1	7	4	88	1017.86720101742	312.230426918414	0
1602			148.333	37.3	38	16.9524049993688	17.2705	4	NA	NA	Spring	0	NA	13	1	NA	NA	NA	NA	NA	0
1603	>=35	>=8	155.667	46.7	48.2	19.271948608137	19.891	5	Class 1-9	No paid work	Summer	1	-0.300467848015465	6	0	4	0	59	656.43626112227	400.209156094906	1
1604	25-30	<=4	144.333	44.7	45.1	21.4572588258511	21.6493	1	Class 1-9	No paid work	Winter	2	-1.51423358155084	6	0	3	5	64	896.770002335857	51.1140790831692	0
1605	25-30	<=4	150.167	46.6	46.8	20.6651630140884	20.7539	3	Class 1-9	No paid work	Summer	1	-0.541085211030681	15	1	7	4	42	730.975497052593	233.547859131811	0
1606	25-30	<=4	149.867	39.6	40.6	17.6313306569066	18.0766	2	No Schooling	No paid work	Autumn	1	-1.24012193278863	4	0	5	8	36	756.804678314009	145.965623123448	0
1607	<18	<=4	156.267	60.9	60.2	24.9393193281226	24.6527	NA	Class 1-9	Farmer/sharecropper	Early Monsoon	2	-0.317295463197418	6	1	3	4	78	355.220173950813	266.873338065038	0
1608	25-30	<=4	153.667	54.6	57.9	23.1224208431167	24.5199	2	No Schooling	No paid work	Early Monsoon	1	-0.345370436973223	6	1	5	2	55	192.159755502146	44.3408474853409	0
1609	20-25	<=4	156.3	70.4	70.2	28.817393916992	28.7355	1	Class 1-9	No paid work	Early Monsoon	0	0.0910553459293282	9	1	NA	NA	NA	NA	NA	0
1610	20-25	<=4	147.2	39.2	40.2	18.0913279773157	18.5528	NA	Class 1-9	No paid work	Winter	0	-0.491994021886525	10	0	6	3	76	516.509083201889	255.444154672103	0
1611	25-30	<=4	150.467	48.7	47.8	21.5103937947986	21.1129	2	Class 1-9	No paid work	Early Monsoon	0	-0.911734284191785	7	1	6	16	74	707.816593708086	131.421802895855	0
1612	18-20	>=8	144.1	49	50	23.5976153887274	24.0792	1	Class 1-9	No paid work	Winter	0	0.718725182165848	7	0	9	7	58	610.13686646153	85.3057833244163	0
1613	20-25	<=4	156.033	47.9	47.9	19.674365743584	19.6744	2	Class 1-9	Own business	Late Monsoon	0	-0.859801838486254	13	0	5	3	57	646.838315595462	203.280593571691	0
1614	30-35	<=4	154.933	55.8	53	23.2457985371533	22.0793	1	Class 1-9	No paid work	Early Monsoon	0	0.303355150962676	17	1	3	6	80	315.522329073289	83.1266463690053	0
1615	<18	5-7	147.867	54.9	51.7	25.109136575002	23.6456	NA	Class 1-9	Laborer	Summer	1	0.393345678727128	14	1	4	2	39	669.276827403275	280.026286022782	0
1616	25-30	<=4	151.133	57.2	69.2	25.0423745385792	30.296	1	Class 1-9	No paid work	Early Monsoon	0	-0.120146973729248	11	0	4	1	53	109.232204235929	248.218804637355	0
1617	25-30	>=8	147.033	53.9	54.4	24.9320023450781	25.1633	2	Class 1-9	No paid work	Winter	0	0.482078124736751	13	1	6	8	47	667.549446465786	29.7633025379931	0
1618	25-30	<=4	149.367	57.2	58.3	25.6382660782881	26.1313	1	Class 1-9	No paid work	Winter	1	-0.610124032150306	14	1	3	3	40	1192.81841491953	67.5387734027592	0
1619	20-25	5-7	144.133	48.4	47.7	23.2978851767259	22.9609	1	11 years +	No paid work	Late Monsoon	0	0.319467258313646	12	0	1	6	38	515.906124147511	64.8614981440525	0
1620	20-25	5-7	146.267	50.7	49.7	23.6983020735261	23.2309	1	11 years +	No paid work	Late Monsoon	0	1.15318362383051	9	0	3	6	46	623.010871432264	122.542889326691	0
1621	20-25	5-7	153.467	49.5	47	21.0173075050517	19.9558	NA	Class 1-9	Own business	Early Monsoon	0	0.701730550959816	9	0	2	7	55	1314.33502500368	87.0921047795864	0
1622	<18	<=4	154.067	49.9	47.9	21.0224424754635	20.1799	NA	Class 1-9	No paid work	Winter	0	-0.88565862921633	14	1	8	6	60	1172.77284880614	22.4055123952702	0
1623	20-25	>=8	143.767	52.7	50.7	25.4973008502487	24.5297	NA	11 years +	Own business	Winter	0	1.18562151790419	19	1	11	5	76	794.93113391365	98.4618702596314	0
1624	25-30	<=4	148.167	49.4	52.5	22.5022490861308	23.9143	3	Class 1-9	No paid work	Early Monsoon	1	-1.39125337396128	5	0	5	3	59	764.132643380429	130.858151695528	0
1625	>=35	<=4	156.267	54.6	55	22.3593897424548	22.5232	3	11 years +	Private service	Spring	0	1.15823212604686	9	1	5	4	36	156.430136416635	264.923692190114	0
1626	25-30	<=4	145.767	52.9	54.4	24.8965532784933	25.6025	2	Class 1-9	No paid work	Spring	0	0.282581519800388	16	1	4	8	66	518.072929038593	200.857823334776	0
1627	<18	<=4	154.433	50	50.9	20.9646643377875	21.342	NA	11 years +	No paid work	Winter	1	0.286048845075251	11	1	3	4	65	230.613531481799	147.650477945868	0
1628	>=35	<=4	140.667	44.5	44.1	22.4893870308394	22.2872	2	SSC Passed	No paid work	Spring	0	1.49876002223054	11	1	2	5	83	1264.65406630397	107.186589379226	0
1629	20-25	>=8	150.3	56.6	58.4	25.0552343970298	25.852	1	Class 1-9	No paid work	Spring	0	0.772182039443349	12	0	3	6	37	878.509099795914	188.914293813107	0
1630	25-30	5-7	158.7	59.4	62.5	23.5848213807126	24.8157	2	Class 1-9	Own business	Winter	1	0.362554479648758	13	1	2	10	77	1112.08391587108	73.4016737381507	0
1631	25-30	<=4	147	39.4	37.4	18.2331435975751	17.3076	1	Class 1-9	No paid work	Summer	0	-1.36045253650719	11	0	7	1	63	916.502162952164	379.955779163376	1
1632	25-30	<=4	153.567	51.1	58	21.6684070337939	24.5943	2	Class 1-9	Own business	Spring	0	-1.15479374784796	10	0	7	6	74	274.464795569972	144.530243963645	0
1633	18-20	5-7	157.667	40.7	38.3	16.3724863562614	15.407	1	No Schooling	No paid work	Summer	1	-1.24012193278863	7	0	2	6	39	795.50024039543	42.7600166580166	1
1634	<18	<=4	142.433	38.8	40.3	19.1253085065067	19.8647	NA	Class 1-9	Laborer	Spring	1	0.11923402996492	11	1	6	4	48	137.222180659772	122.647525611512	0
1635	>=35	<=4	162.333	50.6	48.9	19.2014976662211	18.5564	1	Class 1-9	No paid work	Summer	2	-1.71353209832569	6	0	5	8	53	178.099573324345	156.885960024525	0
1636	20-25	<=4	148.933	44.5	41.6	20.0620907934589	18.7547	3	Class 1-9	No paid work	Early Monsoon	0	-1.70488757227782	13	0	5	2	41	208.549484729118	270.741449495461	0
1637	20-25	5-7	156.833	51.2	49.6	20.8158051951425	20.1653	NA	Class 1-9	No paid work	Spring	0	1.69281031012114	13	1	2	2	61	603.041257960237	359.519988856763	0
1638	>=35	5-7	152.367	46.5	44.3	20.029634286637	19.082	4	Class 1-9	No paid work	Summer	0	-0.916710814322366	10	0	8	2	60	976.501295802353	166.56700344711	0
1639	<18	5-7	141.133	46.5	44.4	23.3449933719185	22.2907	NA	Class 1-9	No paid work	Early Monsoon	0	-0.739263731537649	9	0	3	1	46	181.589670630416	225.953020027072	0
1640			153.233	43.7	44	18.611224115528	18.739	NA	NA	NA	Winter	0	NA	9	0	NA	NA	NA	NA	NA	0
1641	20-25	>=8	152.033	61.2	70.4	26.4773055409434	30.4576	NA	11 years +	No paid work	Spring	0	1.2366513334259	17	1	7	4	50	1289.36617235885	241.217979677418	0
1642	20-25	5-7	158.933	50.3	47.8	19.9130599409937	18.9233	1	Class 1-9	Own business	Early Monsoon	0	-0.597994186866794	14	0	4	4	57	387.06260099509	120.974651794895	0
1643	20-25	<=4	147.067	53.2	51.6	24.5970562440357	23.8573	1	Class 1-9	No paid work	Late Monsoon	0	-0.192274965930065	7	0	7	7	89	285.579445705368	35.6106507537994	0
1644	25-30	<=4	147.367	39.9	40.1	18.3727588726074	18.4649	1	Class 1-9	No paid work	Spring	1	-0.797292703641651	5	0	3	6	42	911.952933045689	139.172050724102	0
1645	18-20	5-7	147.133	48.9	49.6	22.5884645572055	22.9118	NA	Class 1-9	No paid work	Winter	1	-0.125555194720374	11	1	3	7	83	192.894347060019	72.7295458175588	0
1646	25-30	5-7	143.033	35.6	33.7	17.4010509387525	16.4723	3	No Schooling	Own business	Early Monsoon	0	-0.45139714844402	10	0	5	4	69	801.727724087856	167.520830591745	0
1647	25-30	<=4	160.667	59.6	60.7	23.0884454468759	23.5146	1	Class 1-9	No paid work	Late Monsoon	1	1.18712000902265	12	1	2	0	51	982.687386336666	612.31936052779	0
1648	20-25	<=4	150.767	48.1	48.4	21.160913422144	21.2929	1	Class 1-9	No paid work	Summer	1	-1.60698741467293	7	0	9	3	93	651.509416036317	343.335435520293	0
1649	20-25	5-7	152.567	66.4	64.4	28.5265179904901	27.6673	1	11 years +	No paid work	Early Monsoon	0	2.54505645774533	13	1	4	3	18	224.358978860563	239.497815986689	0
1650	18-20	5-7	153.433	52.7	54.2	22.385725543642	23.0229	NA	11 years +	Own business	Summer	0	2.09654478825072	10	1	3	5	47	918.30173836971	167.69639940995	1
1651	25-30	<=4	142.333	44.9	46.4	22.1632323985762	22.9037	1	Class 1-9	Own business	Spring	1	-0.779784797040864	10	1	6	9	58	380.570687492978	133.680443065821	0
1652	18-20	>=8	146.867	42.9	42.3	19.8889023736666	19.6107	NA	Class 1-9	No paid work	Spring	1	0.174790168164362	6	0	1	1	44	1121.08515338771	394.801340700653	0
1653	20-25	<=4	163.233	58.8	59.9	22.0678298870558	22.4807	2	Class 1-9	No paid work	Winter	2	-1.03705804591045	9	0	2	1	24	659.485454779282	356.468193092964	0
1654	25-30	<=4	150.633	58.8	61.6	25.9140416743037	27.148	1	Class 1-9	Own business	Early Monsoon	0	-0.121469071259462	8	1	4	6	46	340.259290642039	76.6601332852075	0
1655	20-25	5-7	155.633	70.9	73.5	29.2712316546191	30.3446	1	11 years +	Own business	Late Monsoon	1	1.01526566414513	5	1	5	7	57	888.735307082277	38.6901294343626	0
1656			152.267	48.3	48	20.8323109670256	20.7029	0	NA	NA	Spring	1	NA	13	1	NA	NA	NA	NA	NA	0
1657	20-25	<=4	150.267	51.9	50.5	22.9848700407596	22.3649	1	Class 1-9	No paid work	Late Monsoon	0	-0.983116659440515	4	0	8	8	74	383.630963122287	57.4472244284068	0
1658	30-35	5-7	149.1	47	48.5	21.141829739897	21.8166	4	No Schooling	No paid work	Spring	1	-1.52160693608588	5	0	9	5	69	826.906992511717	153.589790614475	0
1659	25-30	<=4	146.467	48.3	46.3	22.5148747340116	21.5826	1	Class 1-9	No paid work	Summer	0	0.572565012059859	10	1	3	5	51	409.751767358624	205.516112469969	0
1660	25-30	5-7	146.633	49.4	48.6	22.9753181727584	22.6032	2	Class 1-9	No paid work	Late Monsoon	0	-0.765579373149718	13	1	3	2	70	1053.32470582921	186.915794269469	0
1661			144.1	39.8	39.1	19.1670427034969	18.8299	NA	NA	NA	Spring	1	NA	8	1	NA	NA	NA	NA	NA	0
1662	30-35	5-7	145.433	45	47.2	21.2757362205856	22.3159	2	Class 1-9	Own business	Winter	0	0.0257783871963676	12	1	3	9	69	268.318223873655	48.8906924094365	0
1663	<18		151.1	38.5	39.7	16.8628819935518	17.3885	NA	SSC Passed	No paid work	Winter	0	1.99194849156372	11	1	6	6	70	867.64538557942	116.293020989527	0
1664			146.433	50.1	49.1	23.3645719404705	22.8982	1	NA	NA	Spring	1	NA	10	1	NA	NA	NA	NA	NA	0
1665	<18	5-7	150.667	44.2	43.7	19.470984415381	19.2507	NA	No Schooling	Laborer	Summer	1	0.27063344665904	10	0	6	1	46	654.078403277597	243.107182126604	0
1666	20-25	<=4	153.467	56.9	57.5	24.1592888290392	24.414	2	No Schooling	Own business	Early Monsoon	0	-0.844935422969022	9	0	6	5	59	536.956856763042	67.4194449150047	0
1667	<18	<=4	150.033	64.7	62.7	28.7427795674624	27.8543	3	Class 1-9	Own business	Late Monsoon	0	-0.779132864451057	15	1	5	6	68	266.641748387378	22.0172970768983	0
1668	20-25	<=4	153.367	43.6	42.9	18.5363632760632	18.2388	2	Class 1-9	No paid work	Late Monsoon	0	-1.31844884444516	7	0	7	7	89	329.860133882926	176.004918317198	0
1669	25-30	>=8	141.733	38.9	37.6	19.3644692907505	18.7173	2	Class 1-9	No paid work	Spring	0	1.3297070737102	18	1	2	5	51	1455.19806976374	14.5356472595568	0
1670	25-30	<=4	153.167	55.6	56	23.6998866866929	23.8704	2	Class 1-9	No paid work	Summer	0	-0.364563705302649	6	1	2	5	77	1284.85281986662	24.0876858929656	1
1671	25-30	<=4	150.067	42.2	42.8	18.7388950584379	19.0053	2	Class 1-9	Own business	Late Monsoon	0	-0.492120354691328	7	0	4	8	52	363.28075845071	117.78949688695	0
1672	<18	5-7	152.133	47.5	45.7	20.5231891394068	19.7455	NA	Class 1-9	No paid work	Winter	1	-0.480258484929287	11	1	5	2	57	206.336322624055	83.3645529071311	0
1673	25-30	<=4	142.4	52.2	50.3	25.7424883221815	24.8055	1	Class 1-9	Own business	Spring	1	-0.417588698421943	6	0	NA	NA	NA	NA	NA	0
1674	20-25	5-7	146.5	44.9	45.2	20.9204533541451	21.0602	NA	Class 1-9	No paid work	Spring	0	-0.68720563600396	9	0	1	5	38	1181.74485063089	70.1305114838247	0
1675	20-25	5-7	137.1	32	32.5	17.0245275560599	17.2905	3	Class 1-9	No paid work	Winter	2	-0.194594015839999	14	1	4	8	64	171.275323485875	117.321698133649	0
1676	18-20	5-7	158.167	53.2	54.5	21.2657991718863	21.7855	1	Class 1-9	Own business	Late Monsoon	1	-0.0453800941279107	11	0	5	0	61	178.318020991404	402.088311377328	0
1677	18-20	>=8	149.267	74.3	73.9	33.3474895180068	33.168	NA	11 years +	Own business	Summer	1	2.19545734921819	12	1	3	3	31	208.148666310808	197.602327829425	1
1678	25-30	>=8	146.033	37.7	36.8	17.6781719280112	17.2561	NA	11 years +	No paid work	Summer	0	0.105549206300644	9	1	4	0	61	247.143218923475	445.34922465371	1
1679	30-35	<=4	152.7	58.9	58.1	25.2602253520885	24.9171	1	Class 1-9	No paid work	Winter	0	-0.86712930549842	7	1	5	5	34	1081.81515404458	77.1533430655648	0
1680	30-35	5-7	152.533	67.5	66.7	29.011771663651	28.6679	3	Class 1-9	No paid work	Late Monsoon	0	-1.33042664785988	4	0	3	7	44	1003.76784768017	82.926793504141	0
1681	25-30	<=4	153.233	44.7	44.5	19.0371102508947	18.9519	1	No Schooling	Own business	Early Monsoon	1	-1.36310214037819	7	1	6	2	53	609.627404904956	143.356098659299	0
1682	>=35	5-7	141.233	44.9	45	22.5098148307316	22.5599	3	Class 1-9	Own business	Summer	1	-0.580199564845048	6	0	5	2	66	364.127729360135	76.1576637558935	1
1683	30-35	<=4	150.267	47.1	48.2	20.8591017132905	21.3463	2	Class 1-9	Own business	Late Monsoon	0	-1.21689891209646	11	0	4	4	48	380.19945331249	24.5852097700694	0
1684	20-25	<=4	164.1	77.5	73.5	28.7795858784699	27.2942	NA	11 years +	No paid work	Winter	0	-0.518891328501283	9	0	2	7	42	700.127124269839	210.392220475266	0
1685	20-25	5-7	148.233	48.1	49.6	21.8903813239701	22.573	NA	11 years +	No paid work	Early Monsoon	0	1.71497066874952	18	1	12	3	74	555.409519257335	185.302675981509	0
1686	20-25	<=4	138.533	37.7	38.2	19.6441292017478	19.9047	1	Class 1-9	No paid work	Spring	0	-0.382358327324395	8	0	9	3	85	960.080037355201	140.603673881847	0
1687	18-20	<=4	147.333	37.1	36.1	17.091173399398	16.6305	1	Class 1-9	No paid work	Early Monsoon	1	-1.3032755851496	6	1	1	7	40	409.662728016749	138.249405513747	0
1688	30-35	<=4	151.233	49	47.5	21.4240232479315	20.7682	2	Class 1-9	No paid work	Summer	0	-0.572138190173143	18	1	6	7	78	736.803140045063	30.1685738626373	1
1689	20-25	>=8	150.3	52.7	53.9	23.3288136523582	23.86	1	11 years +	No paid work	Early Monsoon	0	1.13490973168025	10	1	3	3	48	261.939754328312	259.510598546401	0
1690	20-25	<=4	145.6	59	59.3	27.8310288612486	27.9725	1	Class 1-9	No paid work	Late Monsoon	0	-0.99606686414167	9	0	7	0	54	546.300116511389	471.310796855181	0
1691	<18	<=4	147.067	38.8	36.8	17.93920643362	17.0145	2	Class 1-9	No paid work	Early Monsoon	1	-1.64506101704924	13	1	5	9	68	485.058113928283	60.3425420192987	0
1692	20-25	<=4	150.467	56.8	55.5	25.0880978961922	24.5139	NA	11 years +	No paid work	Autumn	0	1.59992388439393	10	1	8	8	78	722.063841397803	192.548149401348	0
1693	18-20	5-7	148.433	40.4	44	18.3365861946384	19.9705	NA	No Schooling	No paid work	Spring	1	-0.97753754042376	6	0	4	4	59	296.626263570996	119.687915561965	0
1694	20-25	<=4	155.433	67.1	66.9	27.7737293265885	27.6909	1	Class 1-9	Own business	Winter	0	0.304696027874145	11	1	6	5	67	675.704307090725	133.352302645776	0
1695	18-20	5-7	157.367	59.2	59.9	23.9054110265772	24.1881	NA	SSC Passed	No paid work	Spring	1	0.364054478785533	4	0	3	4	43	750.008179695969	173.397982494953	0
1696	20-25	<=4	152.433	52.3	51.1	22.5082533848812	21.9918	1	Class 1-9	No paid work	Winter	0	-1.2265691392013	9	0	7	3	72	613.837440614869	240.612057054738	0
1697	18-20	<=4	150.4	41.8	40.5	18.4790912177456	17.9044	1	Class 1-9	No paid work	Spring	0	-0.765579373149718	10	1	7	4	61	248.374579675516	245.054036443119	0
1698	25-30	<=4	152.167	52.6	52.4	22.7167756958332	22.6304	2	Class 1-9	Own business	Spring	1	0.218026966022003	10	0	6	9	47	898.977864818039	149.951529499049	0
1699	25-30	5-7	138.933	40.2	41	20.8263490040193	21.2408	1	No Schooling	No paid work	Late Monsoon	1	-0.492120354691328	7	0	8	7	70	934.737126308115	126.053132916901	0
1700	20-25	<=4	142.533	38.4	38.1	18.9015900962668	18.7539	1	Class 1-9	No paid work	Late Monsoon	1	-0.806302579397026	6	0	NA	NA	NA	NA	NA	0
1701	20-25	<=4	149.667	50.7	51.2	22.6338163005144	22.857	2	Class 1-9	No paid work	Spring	0	-1.39125337396128	4	0	6	1	77	435.940994950792	335.61572936878	0
1702	<18	<=4	150.067	45	45.3	19.9822340670547	20.1154	NA	Class 1-9	No paid work	Winter	1	-0.86712930549842	8	1	5	2	39	769.428691490459	289.461276009676	0
1703	20-25	<=4	145.3	43.9	41.5	20.7937726676989	19.657	1	Class 1-9	No paid work	Late Monsoon	0	-0.530101265673516	7	1	1	2	31	679.635201397797	57.6452475204146	0
1704	<18	<=4	152.633	45.6	44.4	19.5733907002834	19.0583	NA	Class 1-9	Farmer/sharecropper	Early Monsoon	0	-0.289916646340289	17	1	5	6	64	804.701104198209	239.855012943995	0
1705	20-25	<=4	147.633	44.9	43.9	20.6004871217388	20.1417	NA	Class 1-9	No paid work	Late Monsoon	0	-0.683322371807467	9	1	3	0	59	196.991596175921	491.940980848374	0
1706	20-25	<=4	145.1	46.8	48.8	22.2285445860432	23.1785	2	Class 1-9	Own business	Late Monsoon	0	-0.0149448190509405	8	1	NA	NA	NA	NA	NA	0
1707	<18	<=4	157.5	51.4	50.2	20.7205845301083	20.2368	NA	Class 1-9	Farmer/sharecropper	Late Monsoon	0	2.4241977351514	11	0	3	2	58	1145.30469420131	265.30849499121	0
1708	<18	>=8	149.333	45.9	48.5	20.5825494260204	21.7484	NA	Class 1-9	No paid work	Spring	1	1.05865712649913	5	0	5	1	45	578.44357511511	386.892106409129	0
1709	25-30	5-7	137.767	43.4	41.8	22.8665912369673	22.0236	3	Class 1-9	No paid work	Summer	0	-0.683322371807467	11	1	9	4	78	622.549945676234	315.161431282829	0
1710	20-25	<=4	146.2	40.7	39.7	19.0414345358288	18.5736	1	Class 1-9	No paid work	Spring	0	0.310157876165068	10	1	1	7	41	518.855477818987	61.2310781214463	0
1711	<18	>=8	156.967	44.7	44.9	18.1423128477023	18.2235	NA	11 years +	Private service	Summer	1	1.92099304529107	12	1	17	6	49	23.8318351723181	73.7543841536563	1
1712	25-30	<=4	142.367	45.6	46.3	22.4982225910771	22.8436	1	Class 1-9	No paid work	Late Monsoon	0	-1.10304090522259	14	1	3	3	41	1029.53278329806	26.7561831015733	0
1713	20-25	5-7	149.533	39.7	36.8	17.7547465747203	16.4578	1	11 years +	Own business	Early Monsoon	1	0.183034028527169	15	1	3	3	51	1340.47892690911	173.977642912689	0
1714	>=35	5-7	141.633	39.5	40.3	19.6909261276766	20.0897	3	Class 1-9	Own business	Spring	1	0.99842160613681	5	0	2	5	44	585.345018423813	19.2359440800108	0
1715	20-25	<=4	149.033	46.6	45.2	20.9806571247865	20.3503	1	Class 1-9	Own business	Spring	1	-0.826406099251112	3	0	5	5	70	494.29079353806	24.6409681369591	0
1716	25-30	5-7	158.2	50.8	55.5	20.2978834262188	22.1758	1	11 years +	No paid work	Early Monsoon	0	2.08583298502455	10	1	5	5	43	1139.63179568589	141.270698236687	0
1717	25-30	5-7	158.067	44.4	44.1	17.7706118195737	17.6505	3	Class 1-9	No paid work	Summer	0	-0.86712930549842	7	0	6	2	39	523.371192185692	118.472619306097	0
1718	30-35	<=4	153.467	59.9	61.5	25.4330650414666	26.1124	2	11 years +	No paid work	Winter	0	-0.804159923075341	11	1	NA	NA	NA	NA	NA	0
1719	20-25	<=4	155.967	56.3	56.4	23.1443407062546	23.1854	1	Class 1-9	No paid work	Late Monsoon	1	-1.39125337396128	7	1	NA	NA	NA	NA	NA	0
1720	20-25	<=4	151.533	46.9	50	20.4247377688193	21.7748	2	Class 1-9	Own business	Winter	0	-0.488882579532916	7	0	4	7	68	274.067163390536	55.2505503803091	0
1721	<18	<=4	152.167	53.7	50.7	23.191841347267	21.8962	NA	Class 1-9	No paid work	Summer	1	0.371248072155954	13	1	6	4	44	804.134443402369	234.718634104184	1
1722	25-30	5-7	150.3	45.4	41.9	20.0973081559215	18.548	3	Class 1-9	No paid work	Early Monsoon	0	-0.204106977834197	12	0	10	1	67	1080.56031812957	188.320158072947	0
1723	25-30	5-7	155.633	49.2	45.5	20.3123356474931	18.7848	3	Class 1-9	No paid work	Early Monsoon	1	0.13145007862774	10	0	6	6	55	222.949521268262	137.250550350473	0
1724	25-30	<=4	147.667	46.3	45.5	21.2332292139068	20.8663	2	Class 1-9	Own business	Early Monsoon	0	-1.15479374784796	10	0	8	8	73	1029.95915992221	67.1691160256348	0
1725	<18	5-7	154.533	60.7	60.9	25.4181738593786	25.5019	NA	Class 1-9	No paid work	Winter	1	0.0257783871963676	5	0	6	2	42	561.968854494639	220.405591618261	0
1726	25-30	<=4	150.8	49.6	48.7	21.8111715413462	21.4154	NA	11 years +	Own business	Early Monsoon	0	1.582306257627	16	1	7	3	57	509.395392352764	148.270494562188	0
1727	20-25	<=4	144.133	39.4	39	18.9656338008884	18.7731	1	Class 1-9	No paid work	Late Monsoon	1	-1.03679007038898	7	0	3	3	54	539.115426038652	138.49814866393	0
1728	<18	5-7	147.533	43.1	40.5	19.8014484920373	18.6069	NA	SSC Passed	No paid work	Early Monsoon	0	-0.423081533571703	6	0	3	5	43	181.516858019383	196.655559173939	0
1729	20-25	5-7	156.233	55.3	56.7	22.6557129609934	23.2293	1	SSC Passed	No paid work	Early Monsoon	0	1.85662138502196	8	1	7	9	87	282.522002898725	212.531704809913	0
1730	25-30	<=4	149.4	47.1	44.9	21.1018101858572	20.1162	1	Class 1-9	No paid work	Early Monsoon	2	-0.749125628039442	4	0	3	11	73	328.010609399163	89.3424798499975	0
1731	25-30	<=4	154.167	52	53.3	21.8787436084733	22.4257	2	No Schooling	Own business	Late Monsoon	0	-1.15479374784796	7	0	5	4	55	251.898531606839	182.716123744431	0
1732	25-30	5-7	163.233	57.3	54.3	21.5048750429983	20.379	1	Class 1-9	Own business	Summer	1	2.24864599219175	13	0	3	6	55	943.619122709119	94.8638711953524	1
1733	18-20	5-7	154.5	53.8	53.1	22.538515516176	22.2453	NA	Class 1-9	No paid work	Early Monsoon	0	1.39777638849173	12	1	2	11	38	607.862117694888	122.076167715097	0
1734	25-30	5-7	148.467	57.3	59.7	25.9954120643311	27.0842	2	Class 1-9	No paid work	Early Monsoon	0	-0.86712930549842	9	0	5	5	37	1035.85455125344	146.358524262403	0
1735	<18	>=8	153.533	47.1	47.9	19.9809231441027	20.3203	NA	11 years +	Private service	Late Monsoon	0	2.05965904973746	7	0	5	1	59	419.720701973097	325.183612208525	0
1736	20-25	<=4	154.533	48	48.6	20.1000386367409	20.3513	1	Class 1-9	Own business	Summer	0	-0.125402181671956	7	0	2	5	58	1282.47220631256	113.694826566409	1
1737	18-20	<=4	156.7	47.6	45.3	19.3851408008751	18.4485	NA	11 years +	No paid work	Winter	0	-0.382358327324395	10	1	2	7	53	333.224130563758	225.131470779173	0
1738	20-25	5-7	148.133	49.2	48.1	22.4212340225922	21.9199	2	Class 1-9	Own business	Early Monsoon	NA	-0.435383320443688	10	1	6	9	65	836.518278304915	114.745370925283	0
1739	25-30	>=8	154.667	46.2	43.4	19.3129458977408	18.1425	2	Class 1-9	No paid work	Summer	0	0.0896915333401397	4	0	7	3	38	182.597027537019	115.208715948573	1
1740	20-25	<=4	148.867	45.2	43.6	20.395929718474	19.6739	1	Class 1-9	No paid work	Winter	1	-0.683576260975269	4	0	2	5	30	260.441286769509	47.0314690440766	0
1741	20-25		152.933	59.3	59.8	25.3542275858557	25.568	1	Class 1-9	No paid work	Summer	0	1.8520522103028	10	1	2	4	20	381.892320633607	259.37677236061	0
1742	25-30	5-7	154.267	62.7	60.6	26.3465254895047	25.4641	2	Class 1-9	Own business	Summer	0	1.16193365186453	8	0	2	5	43	429.338942090956	87.653939833897	0
1743	18-20	<=4	156.433	51.9	53.2	21.2084416590096	21.7397	1	Class 1-9	No paid work	Spring	0	-0.542624921098068	6	0	6	5	42	576.906157540082	58.9998648958285	0
1744	20-25	<=4	154.133	62.6	65.5	26.3500347218065	27.5707	1	11 years +	No paid work	Summer	0	-0.740485236811382	7	0	7	2	63	393.943362709657	30.8832397125587	0
1745	25-30	<=4	145.033	47.4	42.1	22.5342280186027	20.0146	2	Class 1-9	Own business	Late Monsoon	0	0.0255762464522741	8	1	4	2	39	454.027360114889	204.590780075088	0
1746	25-30	>=8	151.533	48.9	49.9	21.2957287184491	21.7312	1	Class 1-9	No paid work	Late Monsoon	0	-0.0579037495524635	13	1	6	3	53	656.753596224911	184.919239167778	0
1747	25-30	<=4	155.267	54.9	59.6	22.7727713425712	24.7224	1	Class 1-9	No paid work	Summer	0	1.46368619772331	16	1	7	5	59	735.67717264199	240.769308984623	1
1748	20-25	5-7	157.833	49.5	46.8	19.8704517907381	18.7866	1	Class 1-9	No paid work	Early Monsoon	0	-0.626413395971354	13	1	3	5	68	828.632995947208	135.486621146116	0
1749	20-25	<=4	144.367	48.4	45.8	23.2226353948682	21.9751	1	Class 1-9	No paid work	Winter	2	-0.426317098459353	11	1	8	5	76	803.653161853722	64.4904705108664	0
1750	30-35	<=4	152.4	41.4	42	17.8250356500713	18.0834	2	Class 1-9	Own business	Summer	1	-0.439535278681979	10	1	4	3	46	226.897997460958	38.4486088695292	0
1751	25-30	<=4	148.1	48.5	49.4	22.1121830834049	22.5225	1	Class 1-9	No paid work	Early Monsoon	1	-0.194594015839999	18	1	3	7	44	936.274422424715	23.2583410072332	0
1752	<18	<=4	148.767	52	47.3	23.4958996893772	21.3722	NA	No Schooling	Own business	Summer	1	-0.267095655020042	NA	NA	0	2	15	1851.43549923604	18.7429260210383	1
1753	25-30	5-7	156.433	44.4	44.3	18.1436379510602	18.1028	2	No Schooling	No paid work	Summer	0	-1.24509846291921	7	0	3	3	43	636.826512839261	103.837805250928	0
1754	18-20	>=8	152.833	43.5	43.9	18.6231476449329	18.7944	2	Class 1-9	No paid work	Summer	1	-0.166076260223589	10	1	5	1	52	881.608099114574	365.213958057688	1
1755	25-30	5-7	156.233	58.7	58.2	24.0486501050689	23.8438	1	Class 1-9	No paid work	Autumn	0	-0.68341309085886	6	0	5	6	53	861.186443144276	27.3812803739039	0
1756		<=4	149.133	57.7	58.8	25.9433684194119	26.438	1	Class 1-9	Own business	Early Monsoon	0	0.996298897138996	10	1	7	5	43	272.161619195472	160.035328014754	0
1757	20-25	<=4	154.633	61.3	60.8	25.636234701146	25.4271	1	Class 1-9	No paid work	Late Monsoon	0	-0.300265707271371	7	0	1	7	41	897.200917298934	110.915775675391	0
1758	18-20	5-7	161.4	66.1	66.4	25.3743191928126	25.4895	NA	SSC Passed	Private service	Early Monsoon	0	1.30011197919776	13	1	1	4	48	915.431957015724	282.25678805037	0
1759	<18	<=4	153.667	41.9	42.1	17.7441288155053	17.8288	NA	Class 1-9	Laborer	Early Monsoon	0	-0.601437217564774	7	0	3	4	81	553.02289367163	74.8572146114712	0
1760	18-20	5-7	152.267	41	42	17.6837422287381	18.1151	NA	11 years +	Own business	Early Monsoon	0	0.756176965196275	6	0	2	8	57	756.721874386804	84.1592843017145	0
1761	18-20	5-7	148.233	42.3	41	19.2507927235745	18.6592	1	Class 1-9	No paid work	Summer	0	0.431795441512477	9	0	5	4	49	761.312308101833	292.878252724227	0
1762	<18	<=4	151.2	44.7	44.8	19.5525741160662	19.5963	NA	Class 1-9	No paid work	Early Monsoon	0	0.229496154360897	9	1	2	5	54	994.812978794884	320.139893320308	0
1763	20-25	<=4	141.133	42.8	42	21.4874347595293	21.0858	2	Class 1-9	No paid work	Spring	0	-1.18584593295399	10	1	5	10	80	952.51142869559	147.807496833056	0
1764	20-25	<=4	157.033	55.3	67.2	22.4254637197946	27.2512	1	Class 1-9	Own business	Early Monsoon	1	-0.271950092399055	14	1	5	7	49	1035.29061522531	280.813468985213	0
1765	25-30	5-7	158.067	62.3	60.9	24.9348900080955	24.3746	1	Class 1-9	No paid work	Late Monsoon	0	-0.130012264881757	8	0	6	6	56	172.492646142733	18.5568066070526	0
1766			141.533	35.6	36.3	17.7718454475122	18.1213	NA	NA	NA	Winter	0	NA	14	1	NA	NA	NA	NA	NA	0
1767	20-25	<=4	140.233	39.2	37.5	19.9334996303997	19.069	2	No Schooling	No paid work	Winter	0	-1.2265691392013	12	1	8	5	63	659.902256981001	107.710217073724	0
1768	<18	5-7	155.6	52	50.9	21.4775212957884	21.0232	NA	Class 1-9	No paid work	Late Monsoon	1	0.0335982382625138	9	0	9	8	61	302.631292551877	157.320870663994	0
1769	25-30	<=4	153.733	50.8	52.8	21.4945137275285	22.3408	2	No Schooling	Laborer	Late Monsoon	1	-1.3059251890206	4	0	5	5	44	223.341514128813	254.979388604326	0
1770	<18	<=4	146.8	39	38.6	18.0972462487657	17.9116	NA	SSC Passed	No paid work	Summer	1	-0.42422743349805	12	1	6	5	38	627.528572429902	138.834664549102	0
1771	20-25	<=4	143.067	38.3	38.2	18.7120710066367	18.6632	1	Class 1-9	Own business	Early Monsoon	0	-0.410642136642261	9	0	NA	NA	NA	NA	NA	0
1772	25-30	5-7	151.267	41.2	41.6	18.0057303673927	18.1805	3	Class 1-9	No paid work	Spring	0	-0.329509488268223	9	0	4	3	54	1026.18900938298	33.0568081842793	0
1773	20-25	<=4	144.433	41.1	41.2	19.7018475049307	19.7498	2	Class 1-9	No paid work	Early Monsoon	0	-0.708402421792134	14	1	6	4	43	304.804877438459	91.0615864448755	0
1774	25-30	<=4	151.067	41.1	40	18.0096191523025	17.5276	1	Class 1-9	No paid work	Early Monsoon	1	-1.10358893161174	10	0	3	6	48	664.415438125686	194.14037924994	0
1775	18-20	<=4	145.967	40.6	40.7	19.0554255787329	19.1024	1	Class 1-9	No paid work	Winter	1	-1.52675723697539	7	1	5	1	54	948.487324775161	311.904676313315	0
1776	20-25	5-7	143.667	39.6	40.9	19.1859432281265	19.8158	1	Class 1-9	No paid work	Winter	0	-0.28943516277487	6	0	3	1	41	702.990007882163	301.881259807616	0
1777	30-35	<=4	152.733	62.9	63.5	26.9639172203455	27.2211	2	Class 1-9	Own business	Summer	0	-0.173107080498381	11	1	3	5	54	1052.74006606681	138.239671336348	1
1778	30-35	<=4	149	53.3	54.8	24.0079275708301	24.6836	3	No Schooling	No paid work	Early Monsoon	0	-0.340988913518679	10	0	8	3	71	1083.45573052132	323.648832787066	0
1779	18-20	<=4	151.667	41.9	42.1	18.2151914020046	18.3021	1	Class 1-9	No paid work	Autumn	2	-1.51423358155084	7	1	5	10	61	655.407370525212	60.8283770629634	0
1780	20-25	<=4	151.067	46	46.3	20.1567513626743	20.2882	NA	Class 1-9	No paid work	Early Monsoon	0	-0.970986814157003	7	0	5	2	48	793.769277653362	342.341837659038	0
1781	25-30	<=4	144.833	45.3	48.8	21.5953948893017	23.2639	1	Class 1-9	Own business	Winter	1	-0.31964759176643	5	0	3	0	36	897.002178727331	544.078680169244	0
1782	20-25	<=4	141.533	44	43.7	21.9652022384982	21.8154	2	Class 1-9	Own business	Winter	1	-1.24509846291921	7	0	1	4	15	947.847335940612	33.2206276678831	0
1783	20-25	<=4	140.467	41.8	41.2	21.1850614794764	20.881	2	Class 1-9	Own business	Summer	2	-0.8916307643377	5	0	2	3	73	927.367154765813	86.0193525437214	1
1784	20-25	<=4	148.3	45.4	46.6	20.6430350899768	21.1887	NA	11 years +	No paid work	Winter	0	0.0327227240753888	12	1	5	0	46	519.013871587862	436.59007473213	0
1785	30-35	<=4	145.867	42.9	48.8	20.1625368889305	22.9355	2	Class 1-9	No paid work	Spring	1	-1.03679007038898	9	0	2	9	56	450.848183262253	56.8253054323293	0
1786	30-35	<=4	156.567	60.1	59.3	24.5174817713271	24.1911	2	Class 1-9	No paid work	Summer	0	-0.53947635859774	10	0	4	3	51	1072.20704147047	277.419981178702	0
1787	30-35	5-7	156.033	61.6	61.2	25.3014807892437	25.1372	3	Class 1-9	No paid work	Winter	0	-0.970986814157003	16	1	7	1	84	1277.2432103991	305.151448517618	0
1788	30-35	<=4	151.733	55.5	54.3	24.1063238005813	23.5851	2	Class 1-9	Own business	Late Monsoon	0	-0.329078726516973	17	0	5	4	50	163.459418635529	80.2851872013125	0
1789	<18	5-7	145.533	38.8	36	18.3192113128369	16.9972	NA	Class 1-9	Own business	Summer	0	0.972459032297081	11	1	4	4	59	816.306873586849	103.304279217958	1
1790	25-30	<=4	143.067	44.1	45.2	21.5457527778767	22.0832	1	No Schooling	Own business	Late Monsoon	0	0.271074670077772	11	0	8	3	75	1159.21871762758	331.875634028838	0
1791	<18	<=4	149.167	47.2	47.2	21.2128210730002	21.2128	NA	Class 1-9	No paid work	Late Monsoon	0	-0.9688971491957	6	0	6	13	76	715.716417131118	182.117213545227	0
1792	20-25	5-7	147.167	44.1	41.8	20.3619648346969	19.3	3	Class 1-9	No paid work	Summer	0	-1.14677175603772	NA	NA	5	3	56	829.602254692007	52.8794673183396	1
1793	18-20	5-7	146.233	41.3	41.9	19.3133358298128	19.5939	NA	11 years +	No paid work	Spring	0	1.51638270266381	14	1	NA	NA	NA	NA	NA	0
1794	25-30	>=8	159.567	68.7	69	26.9818914982342	27.0997	1	Class 1-9	Own business	Late Monsoon	0	0.99842160613681	9	1	9	6	74	820.01550043095	53.462613076428	0
1795	18-20	5-7	153.367	49.5	48.1	21.0447243615855	20.4495	1	SSC Passed	No paid work	Summer	0	0.258750172269311	16	1	10	8	81	827.092479981613	56.829621682771	1
1796	25-30	<=4	152.567	45.4	45.9	19.5045770597628	19.7194	2	Class 1-9	No paid work	Late Monsoon	1	0.377079788118852	3	0	1	2	43	439.663361983423	324.960726688577	0
1797	30-35	<=4	153.667	57.3	57.6	24.2658372584356	24.3929	1	Class 1-9	No paid work	Late Monsoon	1	-0.173107080498381	10	0	3	6	36	1210.64486973733	221.38079154501	0
1798	20-25	>=8	152.933	58.4	51.6	24.9694248063064	22.062	NA	SSC Passed	Farmer/sharecropper	Late Monsoon	0	2.0735114703441	17	1	7	2	52	888.834367684688	161.740276770998	0
1799	18-20	<=4	151.567	48.4	50.9	21.0687108410851	22.157	NA	Class 1-9	No paid work	Spring	1	0.0341463700932153	11	1	4	23	51	1083.5198140181	93.7945346990576	0
1800	20-25	<=4	154.767	44.3	42.9	18.4947671684159	17.9103	1	Class 1-9	No paid work	Spring	1	-1.26852451402367	9	0	6	3	61	337.220487195105	280.849727448004	0
1801	25-30	5-7	156.633	58.7	58.7	23.9259791887005	23.926	NA	11 years +	No paid work	Winter	0	1.30331127809625	16	1	2	7	43	890.132247279529	25.7596945982168	0
1802	<18	5-7	151.133	44.1	41.3	19.3071454047437	18.0813	NA	Class 1-9	Own business	Summer	0	1.17418471948456	12	1	9	6	65	417.485726677902	31.4782358036005	1
1803	20-25	<=4	154.533	49	49.7	20.518789441673	20.8119	NA	11 years +	Private service	Early Monsoon	0	0.0123178893315571	13	1	8	5	65	316.283492700449	259.703368615383	0
1804		5-7	154.733	52.3	54.3	21.844088433706	22.6794	2	Class 1-9	No paid work	Spring	0	-0.485613710021591	12	1	NA	NA	NA	NA	NA	0
1805	25-30	<=4	155.033	68.2	67.8	28.3748912076253	28.2085	1	Class 1-9	No paid work	Summer	0	0.446513620871877	13	1	5	1	49	1336.26626275972	135.701283193831	0
1806	<18	5-7	155.733	44.6	43	18.3895753190092	17.7299	2	Class 1-9	No paid work	Early Monsoon	0	0.360190464560954	15	1	6	4	61	709.273420345275	162.895785516457	0
1807	20-25	>=8	150.967	54.1	58	23.7375084957026	25.4487	1	Class 1-9	No paid work	Spring	0	1.99194849156372	4	0	4	2	58	304.20507283038	81.2106647871032	0
1808	20-25	<=4	156.233	50.7	49.8	20.7711509425382	20.4024	3	Class 1-9	No paid work	Winter	0	-0.846977468404668	7	1	2	0	45	562.880503578753	409.004998009286	0
1809	30-35	<=4	159.967	51.6	50.9	20.1646510627409	19.8911	2	Class 1-9	Own business	Summer	0	0.445192386223493	11	1	4	4	50	849.043283445542	175.849419313924	0
1810	25-30	<=4	156.033	50.2	48.6	20.6190638899356	19.9619	1	11 years +	No paid work	Winter	0	0.149274899805106	13	1	7	6	77	605.951636163277	187.764319377288	0
1811	25-30	<=4	147.833	48.8	48.5	22.3292986886875	22.192	2	Class 1-9	Own business	Late Monsoon	1	-1.03679007038898	12	0	2	10	56	713.622824729522	128.714869541034	0
1812	30-35	<=4	155.6	63.5	62.5	26.2273577362032	25.8143	3	Class 1-9	Own business	Summer	1	-0.282471085249626	10	0	5	9	69	618.426754460051	40.4481034295522	1
1813	25-30	<=4	150.033	44.6	44	19.8134152814347	19.5469	NA	Class 1-9	No paid work	Summer	0	-1.37857550228861	4	0	2	3	47	85.5479944146764	30.4722996117875	0
1814	25-30	<=4	150.067	46.5	44.5	20.6483085359565	19.7602	1	No Schooling	No paid work	Spring	0	-1.64771062092024	9	0	5	3	73	270.474163016469	230.605625890452	0
1815	20-25	<=4	147.667	52.4	50.9	24.0306956978125	23.3428	1	No Schooling	No paid work	Summer	1	-0.846583658263627	7	0	9	4	67	919.235653412989	57.949879261142	0
1816	20-25	>=8	158.133	59.2	57.8	23.6741751007397	23.1143	NA	11 years +	Private service	Early Monsoon	0	2.42399559440731	14	1	5	9	66	500.036590240599	88.050533673478	0
1817	25-30	5-7	144.367	41.9	38.6	20.1038930381194	18.5205	3	Class 1-9	Own business	Early Monsoon	0	-0.357804574838742	6	1	1	5	18	519.456056419449	69.5268885746141	0
1818	18-20	>=8	148.267	62.3	56.4	28.3400752419647	25.6562	NA	SSC Passed	Own business	Early Monsoon	0	0.337401034587468	15	1	2	1	34	601.59583807825	327.027887625339	0
1819	18-20	<=4	145.833	45.2	45	21.2532244897959	21.1592	1	Class 1-9	No paid work	Early Monsoon	1	-0.260470667148598	14	1	NA	NA	NA	NA	NA	0
1820	25-30	<=4	149.433	47.1	47.1	21.0923970889805	21.0924	1	Class 1-9	Own business	Summer	1	-0.711858234436904	5	1	1	0	24	265.825428344189	430.978293090327	0
1821	18-20	<=4	149.567	48.8	49.5	21.8147475938835	22.1277	NA	Class 1-9	No paid work	Spring	1	1.2147613482525	9	1	5	1	22	375.686440205222	356.29479855032	0
1822	25-30	5-7	147.367	62.7	64.7	28.8714782283831	29.7924	1	Class 1-9	No paid work	Early Monsoon	0	2.02871297634528	17	1	5	15	72	11.6512750455355	12.7040699872463	0
1823	20-25	<=4	147	44.4	45.4	20.5469943079273	21.0098	1	Class 1-9	No paid work	Summer	0	-0.806302579397026	10	0	4	4	32	814.696222877434	37.7695990512643	1
1824	25-30	<=4	139.033	33.6	33.8	17.3820665012343	17.4855	1	Class 1-9	No paid work	Late Monsoon	1	-1.01826074667107	7	0	4	9	51	1323.4737773551	73.8976581979862	0
1825	25-30	<=4	148.833	59.4	59.6	26.8155079509787	26.9058	1	11 years +	Other	Summer	0	1.5538873097377	NA	NA	2	3	45	707.009524456207	78.7860286915507	1
1826	18-20	5-7	138.167	41.9	39.8	21.9486322847444	20.8486	NA	Class 1-9	Laborer	Late Monsoon	0	-0.462715672543321	4	0	12	4	75	690.00623991117	104.551085921176	0
1827	30-35	<=4	150.167	52	50.5	23.0598385564935	22.3947	1	11 years +	No paid work	Summer	0	2.15435721724273	11	1	7	3	56	904.455001682893	165.700236655027	1
1828	20-25	<=4	148.067	50.2	51.5	22.8975553844124	23.4905	0	Class 1-9	No paid work	Early Monsoon	0	-0.300926746729701	6	0	7	3	44	935.706752551408	337.553526607663	0
1829	<18	5-7	150.2	55	54.3	24.3793893982458	24.0691	1	Class 1-9	No paid work	Spring	1	0.16679610707361	8	1	2	0	36	482.49502059437	604.200864460507	0
1830	25-30	5-7	144.967	56.3	58	26.7899614678192	27.5989	5	Class 1-9	No paid work	Early Monsoon	0	-1.74223197655499	6	1	2	9	51	1302.28656557424	180.360723574005	0
1831	25-30	5-7	154.233	46.7	45.6	19.6318122049711	19.1694	1	Class 1-9	No paid work	Early Monsoon	1	-1.31844884444516	9	0	7	9	82	518.234214815972	85.9450467104306	0
1832	25-30	<=4	150.033	61.4	60.6	27.276764535428	26.9214	NA	Class 1-9	No paid work	Summer	0	0.460785424763064	9	0	4	5	45	611.276500472225	165.249127100207	1
1833	20-25	5-7	155.133	59.8	59.6	24.8479712291703	24.7649	1	11 years +	No paid work	Late Monsoon	0	-0.0149448190509405	11	0	6	9	46	865.382218922218	115.317475124989	0
1834	25-30	<=4	155.233	47.4	49.6	19.6701818624969	20.5831	NA	Class 1-9	No paid work	Early Monsoon	0	-0.270979083159561	8	1	2	4	40	392.345213526336	101.923117427834	0
1835	18-20	<=4	158.5	47.4	44.3	18.8677367672084	17.6338	2	Class 1-9	No paid work	Winter	1	-1.59956176649151	7	0	8	6	92	358.795030497337	330.717782196648	0
1836	18-20	<=4	147.4	50	49.1	23.0130953717904	22.5989	NA	SSC Passed	No paid work	Early Monsoon	1	0.772323337696161	9	1	6	2	58	503.285125846463	169.484497051096	0
1837	25-30	<=4	147.1	40.7	38.8	18.8091454039368	17.9311	2	Class 1-9	No paid work	Late Monsoon	1	-1.81264620333216	5	0	7	2	56	354.700993801297	248.931414690519	0
1838	25-30	5-7	149.467	37.9	37.4	16.9648690437444	16.7411	4	Class 1-9	No paid work	Early Monsoon	1	-0.865112981981537	6	0	4	6	56	1163.96612750544	60.2953843510654	0
1839	30-35	<=4	161.233	50.7	51.3	19.5028595859504	19.7337	NA	Class 1-9	No paid work	Summer	1	-1.08227066871101	NA	NA	3	2	64	962.072630454157	213.849748601367	1
1840	<18	>=8	155.167	39.3	38.2	16.3228387064023	15.866	NA	Class 1-9	No paid work	Spring	0	-0.300265707271371	8	1	4	3	23	652.105669636397	95.726978081075	0
1841	25-30	<=4	143.1	45.7	42.5	22.317057508176	20.7544	NA	Class 1-9	Own business	Early Monsoon	0	-0.231877306184802	13	1	9	10	52	319.277574130645	141.488537638548	0
1842	20-25	<=4	158.033	61	61	24.4248797252633	24.4249	NA	11 years +	Farmer/sharecropper	Late Monsoon	0	0.468512522846739	8	0	3	2	55	367.21162504399	11.4646373363781	0
1843	20-25	<=4	144.967	42.3	42.5	20.1281593266208	20.2233	2	No Schooling	Laborer	Winter	1	-1.91087322867901	5	0	6	2	51	391.335706851114	182.858179894146	0
1844	<18	<=4	143.033	37.6	35	18.3786380701431	17.1078	NA	Class 1-9	Laborer	Early Monsoon	0	-0.226256046429999	12	1	4	4	60	674.507109484803	179.495060468871	0
1845	25-30	<=4	160.5	53.4	52.9	20.7296124843509	20.5355	2	Class 1-9	No paid work	Early Monsoon	0	-0.355124411534477	11	0	5	4	45	826.344001202037	223.851340032715	0
1846	30-35	<=4	153.133	51.6	51.2	22.00443538154	21.8339	3	Class 1-9	No paid work	Spring	1	-0.0260617627866457	11	1	2	1	58	1530.94416930422	170.038305994149	0
1847	25-30	<=4	156.733	65.2	64.1	26.5414628489176	26.0937	1	Class 1-9	Own business	Summer	0	0.188187112875379	14	0	9	5	78	879.572064492788	149.788002257541	0
1848	25-30	<=4	144.433	55.4	56.8	26.556748218325	27.2279	2	SSC Passed	Own business	Early Monsoon	1	-0.586514761616337	12	0	5	2	53	635.312655398503	85.6907782030501	0
1849	25-30	<=4	148.667	46	46	20.8128054052967	20.8128	2	No Schooling	No paid work	Spring	1	-1.29921945246931	7	1	9	2	91	725.839201374006	222.78334228738	0
1850	18-20	<=4	154.667	45.2	43.6	18.8949167657551	18.2261	1	Class 1-9	No paid work	Late Monsoon	1	-1.09396702174656	10	0	2	1	39	499.700566297376	119.018341106888	0
1851	18-20	<=4	154.567	54	49.4	22.602791426138	20.6774	1	Class 1-9	No paid work	Early Monsoon	1	-0.387017538229871	10	1	1	3	43	141.673025301245	209.374070829648	0
1852	<18	5-7	150.333	44.9	40.3	19.8671589618537	17.8318	NA	Class 1-9	Own business	Early Monsoon	0	0.527436579263061	12	1	3	0	46	595.851549156382	400.477527334642	0
1853	<18	<=4	153.667	44	42.8	18.6334526940867	18.1253	NA	SSC Passed	No paid work	Early Monsoon	0	0.349391725618904	8	0	NA	NA	NA	NA	NA	0
1854	25-30	<=4	152.367	57	59.3	24.5524549320067	25.5432	NA	11 years +	No paid work	Spring	0	0.750095411526093	10	0	10	9	82	167.21351677666	153.927347195044	0
1855	20-25	5-7	151.533	43.9	44	19.1182513443745	19.1618	2	Class 1-9	No paid work	Spring	0	-0.541085211030681	4	0	3	13	81	1057.94025157516	13.2605245343486	0
1856	30-35	<=4	151.967	43.2	43	18.7062645442049	18.6197	2	Class 1-9	Own business	Summer	2	-0.617173930617759	8	0	3	6	50	866.693687830114	179.274494673356	1
1857	20-25	<=4	145.067	50.9	50	24.187028614295	23.7594	1	Class 1-9	Own business	Winter	1	-0.507861692123221	10	1	4	3	47	479.46612339116	220.751333249218	0
1858	18-20	<=4	156.167	42.8	39.3	17.5495945756627	16.1145	0	SSC Passed	No paid work	Late Monsoon	0	1.51275246937686	11	1	NA	NA	NA	NA	NA	0
1859	30-35	5-7	137.967	39.4	37.9	20.6989291718952	19.9109	6	No Schooling	No paid work	Late Monsoon	1	-1.86854266887502	9	0	9	3	104	916.340265293701	229.458388987583	0
1860	20-25	<=4	152.333	60.1	59.6	25.8990945611423	25.6836	1	Class 1-9	No paid work	Late Monsoon	0	-0.709385574362684	11	0	NA	NA	NA	NA	NA	0
1861	18-20	<=4	143.767	41.9	39	20.2720475450744	18.869	NA	Class 1-9	No paid work	Spring	0	-0.889541099376397	9	1	2	6	56	615.068852317995	198.069953508681	0
1862	25-30	<=4	156.633	61.9	59.5	25.2302915124457	24.2521	2	Class 1-9	No paid work	Late Monsoon	0	0.05033213968202	13	0	2	9	56	450.848183262253	56.8253054323293	0
1863	20-25	<=4	147.033	63.5	63.3	29.3725816124761	29.2801	1	Class 1-9	No paid work	Summer	0	-0.138906545277619	14	1	12	4	83	650.03532164858	326.041929503415	0
1864	25-30	<=4	142.433	45.3	45.7	22.3292906016689	22.5265	3	No Schooling	Laborer	Summer	0	-1.36045253650719	15	0	NA	NA	NA	NA	NA	0
1865	25-30	<=4	144.467	42.1	42	20.1718992931903	20.124	2	Class 1-9	No paid work	Summer	1	-0.983116659440515	12	1	8	2	47	746.81221872293	129.950137204525	1
1866	18-20	5-7	149.133	41.4	41.1	18.6144792472037	18.4796	1	Class 1-9	Own business	Summer	1	-0.957434020569675	14	0	1	4	57	1370.90785037211	152.496771535973	1
1867	20-25	>=8	152.1	62.6	58.5	27.0592593457106	25.287	1	Class 1-9	No paid work	Summer	0	1.25330721928027	12	0	6	1	48	289.47201745518	325.728666640327	1
1868	18-20	<=4	144.833	46.7	46.5	22.262802236874	22.1675	NA	SSC Passed	Own business	Spring	0	0.434200125402327	16	1	7	1	43	547.495218457633	167.173595750803	0
1869	18-20	5-7	165.6	54.5	50.7	19.8735676445191	18.4879	NA	Class 1-9	Farmer/sharecropper	Late Monsoon	0	0.421764887831689	9	1	3	7	64	609.359063897211	107.073066969792	0
1870	20-25	5-7	152.7	53.2	51.8	22.8156874147896	22.2153	NA	11 years +	No paid work	Spring	0	0.464640650718594	15	1	5	2	53	410.400637578966	104.284159005814	0
1871	20-25	<=4	146.2	37.6	36.4	17.5911041412079	17.0297	1	Class 1-9	No paid work	Spring	0	-0.597994186866794	8	0	2	6	47	838.370684151076	118.390493644445	0
1872	18-20	5-7	150.467	51.2	53.4	22.6146234557226	23.5863	0	SSC Passed	No paid work	Spring	0	-0.469274539572122	4	0	7	5	55	1370.14456623765	51.9196952202061	0
1873	20-25	<=4	154.267	57	53.2	23.9513868086406	22.3546	2	Class 1-9	No paid work	Winter	1	-1.52675723697539	12	0	7	1	51	684.460584575742	288.403936908287	0
1874	<18	<=4	145.267	48.4	50.4	22.9357749859363	23.8835	NA	Class 1-9	Laborer	Spring	0	0.546123168091619	9	1	1	4	48	1446.78223993806	119.192986950517	0
1875	20-25	<=4	145.4	42.7	44.5	20.1975672101247	21.049	1	SSC Passed	Own business	Spring	0	-0.439535278681979	7	1	7	3	51	152.304079822773	321.118456462672	0
1876	<18	>=8	155.533	48.4	48.6	20.0077569099792	20.0904	NA	Class 1-9	No paid work	Summer	0	-0.235723450234575	17	1	12	4	62	349.44692758195	4.79938188622016	1
1877	25-30	>=8	147.733	51.5	51.9	23.5966437070729	23.7799	1	Class 1-9	Own business	Late Monsoon	0	0.134066961917054	10	0	13	5	89	448.849631522261	202.340856345574	0
1878	30-35	<=4	153.733	48.1	47.9	20.3520887853174	20.2675	2	Class 1-9	Own business	Summer	1	-1.51423358155084	9	0	3	2	30	114.564803409114	90.0750083687975	0
1879	20-25	<=4	146.967	40.4	40	18.7043954969322	18.5192	1	Class 1-9	No paid work	Late Monsoon	1	-1.03679007038898	10	1	NA	NA	NA	NA	NA	0
1880	<18	<=4	156.5	44.8	43.6	18.2915003725668	17.8015	NA	Class 1-9	No paid work	Spring	0	-1.24509846291921	8	0	4	3	48	1107.11962477276	204.20100075837	0
1881	30-35	5-7	147	49.7	50.7	22.9996760609006	23.4624	3	Class 1-9	No paid work	Winter	1	-0.141840712531591	15	0	1	3	64	1313.02497066411	313.919643233993	0
1882	20-25	<=4	145.067	34.6	35	16.4414772112889	16.6316	1	Class 1-9	Own business	Spring	0	-1.25762211834376	9	0	5	4	45	826.344001202037	223.851340032715	0
1883	18-20	<=4	153.067	45.8	44.1	19.5480854447668	18.8225	NA	Class 1-9	Farmer/sharecropper	Late Monsoon	0	-0.611772329144761	8	0	5	1	53	650.585917679867	321.873279187891	0
1884	25-30	<=4	155.667	55.1	56.6	22.7384233042473	23.3574	1	Class 1-9	Own business	Summer	1	-0.155092314866424	9	0	9	6	79	898.116203995751	95.7493045658255	0
1885	>=35	5-7	160.4	62.1	63.3	24.1369767600948	24.6034	3	SSC Passed	No paid work	Winter	0	1.79824766498882	16	1	6	8	43	725.911404241756	102.087547979205	0
1886	25-30	<=4	147.033	39.4	39.4	18.2248774099458	18.2249	1	Class 1-9	Own business	Summer	0	-1.15214414397696	19	1	3	1	12	336.971384284318	135.767108239093	1
1887	25-30	<=4	153.767	50.5	47.2	21.358314556892	19.9626	2	Class 1-9	No paid work	Winter	1	-0.0434625746673507	19	1	3	5	62	828.011668944962	73.276372321419	0
1888	20-25	<=4	146.667	44.8	43.4	20.8264462809917	20.1756	1	Class 1-9	Own business	Early Monsoon	1	-0.807284098034146	5	0	6	7	72	769.36073355271	12.036819566252	0
1889	20-25	5-7	153.733	64.4	62.9	27.2489504734811	26.6143	1	Class 1-9	No paid work	Late Monsoon	1	0.0665281399342038	7	0	5	4	43	1042.6118759146	175.231005653114	0
1890	25-30	<=4	160.467	62.9	61.9	24.4276103022465	24.0393	1	Class 1-9	Own business	Summer	0	-1.05324381549925	7	0	7	1	47	432.690001261938	342.604122911943	1
1891	20-25	<=4	157.033	52.8	56	21.4116543292072	22.7093	1	11 years +	No paid work	Early Monsoon	1	0.209059023388306	16	1	8	6	60	74.8330272149568	77.2114911986148	0
1892	25-30	5-7	145.5	53.2	51.7	25.12960404341	24.4211	1	11 years +	No paid work	Winter	1	0.782139539036004	9	0	4	10	66	154.526329060365	145.087296407249	0
1893	18-20	5-7	153.067	45.9	45.8	19.5907668540349	19.5481	NA	Class 1-9	Own business	Early Monsoon	0	0.541888908729458	8	1	2	9	58	1109.41374237204	242.398972439345	0
1894	25-30	<=4	153.167	51.7	50.4	22.037484562986	21.4834	2	Class 1-9	No paid work	Summer	1	-0.957434020569675	14	0	8	7	70	366.220901923474	152.756100846317	0
1895	25-30	5-7	145.8	51.9	50.4	24.414751590487	23.7091	NA	11 years +	Private service	Summer	1	1.57764612507398	NA	NA	15	13	78	197.55880609051	45.1612651992115	1
1896	30-35	5-7	146.733	61.8	59.2	28.703239058864	27.4957	2	Class 1-9	No paid work	Late Monsoon	1	-1.10358893161174	11	0	5	6	60	688.472568626835	13.4632055951049	0
1897	<18	5-7	144.667	42.3	43.1	20.2117267302342	20.594	NA	Class 1-9	No paid work	Late Monsoon	0	-0.271950092399055	21	0	2	6	43	250.857099400716	77.0671159963349	0
1898	20-25	5-7	140.133	38.8	36.4	19.7582656542951	18.5361	1	Class 1-9	No paid work	Summer	0	-0.565586669869961	3	0	3	8	31	744.097907302217	183.886738913144	0
1899	20-25	5-7	154.133	60.9	63.4	25.6344586990098	26.6868	1	Class 1-9	Own business	Spring	0	1.29594794498814	12	1	3	3	55	877.242252728051	228.369597163987	0
1900	20-25	5-7	152.367	51.1	52.2	22.0110604741323	22.4849	1	Class 1-9	No paid work	Spring	0	0.515729698461581	9	0	6	4	72	507.723845720304	174.840715795513	0
1901	25-30	<=4	142.5	44.8	45.3	22.0621729763004	22.3084	0	Class 1-9	Own business	Winter	0	1.5730939251133	10	1	6	0	44	700.483320434118	400.832422325528	0
1902	30-35	<=4	147	74.2	71	34.3375445416262	32.8567	NA	No Schooling	No paid work	Winter	0	-0.0446840799410837	10	1	2	8	41	523.579145799741	99.3765099201966	0
1903	30-35	5-7	149.033	45.9	46.3	20.6654970392211	20.8456	3	Class 1-9	No paid work	Spring	1	-0.418998400269095	8	0	14	1	77	475.309333848445	352.879513618755	0
1904	25-30	<=4	147.533	46.1	46.2	21.1797395703693	21.2257	2	Class 1-9	No paid work	Winter	1	-0.569602966647091	10	0	4	2	44	894.737786914489	305.050951827541	0
1905	20-25	>=8	149.767	58.4	59.6	26.0364949825009	26.5715	1	SSC Passed	Own business	Winter	0	2.07974279186699	17	1	10	2	56	827.358041153682	142.816373979343	0
1906	30-35	<=4	140.567	43	42.3	21.7622483922788	21.408	1	Class 1-9	No paid work	Late Monsoon	0	-0.826406099251112	16	0	3	4	45	544.973431006945	259.476986220486	0
1907	20-25	<=4	151.833	52.5	55.7	22.773251911929	24.1613	1	Class 1-9	No paid work	Early Monsoon	1	-1.12211825532965	7	0	10	7	54	949.525313611532	133.870140852843	0
1908	<18	<=4	149.367	52.5	52	23.5316253340931	23.3075	1	Class 1-9	No paid work	Late Monsoon	0	-0.761255473322954	16	1	3	5	50	665.355888930676	154.888160879216	0
1909	25-30	>=8	151.633	48.9	48.6	21.2676495274991	21.1372	1	Class 1-9	No paid work	Summer	1	-0.359562318833609	6	0	2	0	58	328.262068967779	432.236626592372	0
1910	20-25	<=4	148.467	48.2	46	21.8669958377096	20.8689	1	No Schooling	No paid work	Early Monsoon	0	-1.33042664785988	6	0	6	8	90	207.132215469281	195.371411956498	0
1911	18-20	5-7	146.567	45	44.4	20.9479771728082	20.6687	NA	Class 1-9	No paid work	Summer	1	-1.3059251890206	9	0	6	5	71	396.99087341465	82.4320072708207	0
1912	25-30	5-7	143.033	44.6	46.6	21.8001930300101	22.7778	2	Class 1-9	No paid work	Summer	0	-0.779784797040864	8	1	4	2	50	572.50118537477	197.594287644085	1
1913	20-25	<=4	146.367	44.8	42.5	20.9119075004923	19.8383	NA	Class 1-9	No paid work	Early Monsoon	1	0.795145208481279	14	1	7	2	39	918.10785161472	48.2214710028282	0
1914	30-35	<=4	148.267	44	46	20.0154624501837	20.9253	2	Class 1-9	Own business	Summer	0	0.0140693967296581	13	1	2	4	29	871.412312095166	46.0748912801026	0
1915	20-25	<=4	144.333	39.8	39.9	19.1051208337556	19.1531	1	Class 1-9	No paid work	Late Monsoon	0	-0.86712930549842	7	0	NA	NA	NA	NA	NA	0
1916	30-35	<=4	140.533	44.6	42.2	22.5827155248462	21.3675	3	Class 1-9	No paid work	Winter	0	-0.500362004783373	9	1	4	5	67	602.43496400967	126.738813250768	0
1917	<18	5-7	142.767	48.2	48.2	23.6479445776784	23.6479	NA	Class 1-9	Own business	Early Monsoon	0	-1.39109915771316	11	1	7	9	70	695.293092315616	173.293709784445	0
1918	18-20	>=8	144.633	45.5	44.2	21.7507684873167	21.1293	NA	Class 1-9	No paid work	Summer	0	-1.28970344161258	3	0	4	8	73	337.11967017252	334.105506827606	1
1919	20-25	<=4	158.167	53.9	53.2	21.5456123188848	21.2658	NA	Class 1-9	No paid work	Late Monsoon	0	0.391072235265168	10	0	2	4	63	859.02497200213	32.2827728505617	0
1920	20-25	>=8	151.033	60.4	65.5	26.478374703196	28.7141	1	Class 1-9	No paid work	Late Monsoon	0	0.901226852698741	4	1	4	1	67	504.560943114923	383.258593067899	0
1921	25-30	<=4	148.933	52.2	54.1	23.5335087509788	24.3901	1	11 years +	Other	Autumn	0	1.64777180319853	16	1	3	0	20	493.594675959353	745.36013963919	0
1922	20-25	<=4	158.633	55.3	57.7	21.9753717765315	22.9291	1	Class 1-9	No paid work	Late Monsoon	0	-0.952457490439093	9	0	NA	NA	NA	NA	NA	0
1923	<18	<=4	148.167	39	38.1	17.7649334890507	17.355	NA	Class 1-9	No paid work	Spring	0	-0.253518072256321	6	0	4	2	85	84.184210472819	111.18228335912	0
1924	25-30	5-7	150.233	58.7	58.7	26.0079124507601	26.0079	2	Class 1-9	Own business	Summer	0	-0.570529337740203	12	0	3	1	52	845.240143129121	311.786367362418	1
1925	25-30	<=4	148.967	46.2	46.6	20.8191874598594	20.9994	NA	11 years +	No paid work	Late Monsoon	1	0.178197713642791	16	1	3	2	67	718.993481312906	185.056366987122	0
1926	18-20	<=4	148.367	45.1	43.7	20.4882027273084	19.8522	NA	SSC Passed	No paid work	Early Monsoon	1	-0.722875821204751	10	0	5	5	36	618.110733481065	9.65049066774001	0
1927	20-25	<=4	146.667	63.8	62.8	29.6590909090909	29.1942	1	11 years +	Own business	Spring	1	1.1368620231101	13	1	5	6	40	358.525796167393	71.7405507954017	0
1928	18-20	5-7	150.667	55.5	59.3	24.4488605215757	26.1228	NA	Class 1-9	No paid work	Winter	0	0.391694309997067	5	0	3	1	41	702.990007882163	301.881259807616	0
1929	30-35	<=4	151.033	48.5	46.4	21.2616088262418	20.341	2	No Schooling	No paid work	Early Monsoon	0	-0.86712930549842	8	0	4	2	54	1352.70857315818	159.37135187281	0
1930	25-30	5-7	146.133	44.5	43.3	20.8382588976504	20.2763	3	No Schooling	Own business	Early Monsoon	1	-1.20891473739805	7	0	1	5	18	542.265600540546	64.7957727549424	0
1931	18-20	5-7	151.1	38.9	39.9	17.0380807675108	17.4761	NA	SSC Passed	No paid work	Spring	0	0.752215071730746	13	1	5	6	60	547.422105438053	69.2066729299973	0
1932	20-25	<=4	157.033	53.9	53.1	21.8577304610656	21.5333	2	Class 1-9	Own business	Spring	0	-0.585690189724046	10	1	11	1	95	662.734739605145	364.078036455584	0
1933	20-25	5-7	154.867	67.5	62.8	28.1441327984265	26.1845	NA	11 years +	No paid work	Late Monsoon	0	-0.0149448190509405	14	0	6	4	54	380.135754832802	241.350515585932	1
1934	<18	5-7	154.7	57.9	58.2	24.1934574038456	24.3188	NA	Class 1-9	No paid work	Winter	0	-0.844935422969022	8	0	5	2	66	107.510744543104	69.3910718827536	0
1935	<18	5-7	150.2	48.2	44.2	21.3652103453717	19.5922	NA	Class 1-9	No paid work	Summer	1	-1.0417643902488	NA	NA	5	9	51	555.197465671327	24.0528387971023	1
1936	20-25	<=4	150.3	53.7	53.9	23.7714856381714	23.86	2	Class 1-9	No paid work	Summer	1	-0.0149448190509405	9	0	2	4	42	1427.28287783202	242.004092876317	1
1937	<18	<=4	144.9	45.1	44.9	21.4802717278188	21.385	0	Class 1-9	No paid work	Spring	1	-0.00184396452793466	7	0	3	7	57	675.468425904651	113.886497280877	0
1938	20-25	<=4	147.167	42.4	40.9	19.5770364850601	18.8845	NA	Class 1-9	No paid work	Summer	0	-0.0886694562071163	6	0	NA	NA	NA	NA	NA	1
1939	18-20	5-7	151.833	46.3	44.3	20.0838393051869	19.2163	0	11 years +	No paid work	Late Monsoon	1	2.0312480517932	10	0	9	11	76	703.060891010237	33.2320172686934	0
1940	25-30	<=4	144.333	52.3	55.2	25.1054728544075	26.4976	1	Class 1-9	No paid work	Winter	0	-1.0639582727782	10	0	2	2	67	729.054105509161	215.370558330438	0
1941	30-35	<=4	140.233	39.9	39.7	20.2894549809425	20.1878	5	Class 1-9	No paid work	Early Monsoon	0	-1.11611258703629	8	0	1	11	55	89.7018187969356	280.445286264968	0
1942	18-20	<=4	145.067	47.8	45.1	22.7139482861159	21.4309	NA	Class 1-9	Own business	Late Monsoon	0	0.66624650575525	12	1	2	0	38	1022.87103466683	410.198875914684	0
1943	20-25	<=4	152.733	44.7	44.9	19.1619570707383	19.2477	1	Class 1-9	No paid work	Spring	0	-0.720532267075646	11	1	NA	NA	NA	NA	NA	0
1944	20-25	<=4	155.367	42.5	42.3	17.6065082123889	17.5237	NA	Class 1-9	Own business	Spring	1	-0.708402421792134	5	1	2	5	41	170.06134549481	89.1462613642091	0
1945	25-30	5-7	151.867	43.3	44.1	18.7742663535085	19.1211	3	Class 1-9	Laborer	Spring	0	0.13145007862774	9	1	4	2	63	469.987931652375	369.941745532441	0
1946	25-30	>=8	154.267	57.1	56.9	23.9934067854979	23.9094	1	Class 1-9	No paid work	Early Monsoon	1	0.0883694358099266	10	0	7	3	47	711.158539221198	286.179092310282	0
1947	25-30	<=4	151.4	45.4	43.6	19.8063341878269	19.0211	3	Class 1-9	No paid work	Summer	1	-0.299797033400136	3	0	6	1	79	420.331049313472	98.8808427044597	1
1948	20-25	<=4	150.8	46	46.6	20.2281026391518	20.4919	1	Class 1-9	No paid work	Early Monsoon	1	-0.355154970967743	13	1	NA	NA	NA	NA	NA	0
1949	20-25	5-7	151.533	51.3	52.1	22.3409178580049	22.6893	NA	11 years +	No paid work	Early Monsoon	0	1.41503525865088	7	0	6	0	51	871.840854263618	500.937149697523	0
1950	25-30	<=4	151.967	41.4	39.9	17.926836854863	17.2773	4	Class 1-9	No paid work	Summer	1	-1.03078440209562	5	0	8	7	75	440.281583787083	44.1913411221885	1
1951	20-25	<=4	153.533	45.3	47.3	19.2173209857293	20.0658	1	Class 1-9	No paid work	Winter	1	-1.52675723697539	8	0	5	0	30	1059.44531180398	566.844530453312	0
1952	<18	5-7	152.033	48.6	48.7	21.0260955766315	21.0694	NA	Class 1-9	Laborer	Late Monsoon	0	0.437950657420493	9	1	3	4	47	275.285637126416	174.272035929779	0
1953	25-30	<=4	146.4	37.6	37.2	17.5430738451432	17.3564	2	No Schooling	Own business	Late Monsoon	0	-0.761255473322954	2	0	3	2	43	631.340589775395	193.518363093098	0
1954	25-30	<=4	147.167	45.5	42.9	21.0083764167508	19.8079	1	Class 1-9	No paid work	Early Monsoon	1	-0.480258484929287	13	0	4	5	47	980.321608403094	97.6754371437216	0
1955	<18	5-7	139.967	32.9	34.4	16.793710338613	17.5594	NA	No Schooling	Other	Early Monsoon	1	0.156991951622254	NA	NA	0	2	15	1845.00214815023	16.6369175328626	0
1956	20-25	<=4	147.867	38.2	38.3	17.4712024984531	17.5169	1	Class 1-9	No paid work	Spring	1	-0.453740702573125	5	1	7	2	56	387.195530886159	38.5140542436211	0
1957	20-25	<=4	147.767	50.1	50.1	22.9448262164765	22.9448	2	Class 1-9	Own business	Early Monsoon	0	-0.0591000507057898	9	1	6	4	74	615.706975686302	133.471001514663	0
1958	20-25	<=4	149.267	51.8	53.2	23.2489900004408	23.8773	2	Class 1-9	Own business	Early Monsoon	0	-0.00346539380048367	12	0	2	4	21	131.055082372756	163.470726767573	0
1959	<18	>=8	147.333	41.3	42.2	19.0260232181978	19.4406	NA	Class 1-9	Other	Late Monsoon	1	1.0440640092486	9	0	8	4	74	382.628329644559	137.30161403165	0
1960	<18	5-7	157.267	61.9	61.8	25.0274893569153	24.9871	NA	Class 1-9	Private service	Early Monsoon	0	1.08222105966401	10	1	4	5	35	853.678699188061	218.456257586943	0
1961	<18	<=4	158.633	56.1	55.9	22.2932795056676	22.2138	NA	No Schooling	Laborer	Summer	1	0.111906562952754	6	1	1	0	49	1505.03167701886	409.396922376674	0
1962	<18	>=8	158.367	48.2	49.3	19.2184999460172	19.6571	NA	11 years +	Own business	Spring	1	2.4241977351514	7	1	2	11	77	258.986788467303	209.791538843733	0
1963	<18	>=8	139.033	39.4	37.1	20.3825422663283	19.1927	NA	SSC Passed	Private service	Early Monsoon	NA	0.325964236167843	11	0	7	16	77	109.899300055709	113.705660253929	0
1964	18-20	<=4	151.033	43.6	43.1	19.1135287592607	18.8943	NA	No Schooling	Laborer	Late Monsoon	1	-0.60422520385079	5	0	6	6	56	790.183442116832	63.2605746978093	0
1965	<18	5-7	136.6	33.3	33	17.846079971875	17.6853	NA	Class 1-9	Own business	Late Monsoon	0	0.489578889497855	5	0	5	1	33	558.31587246598	399.620071252822	0
1966	20-25	5-7	147.2	45.2	51.5	20.8604087901701	23.7679	NA	Class 1-9	No paid work	Late Monsoon	0	-0.020300044143244	6	0	5	3	61	1196.29263968412	58.225914354234	0
1967	25-30	5-7	154.467	59.3	60.3	24.8533619049979	25.2725	2	Class 1-9	Own business	Early Monsoon	0	-0.569602966647091	21	1	3	5	60	917.684293512323	67.9160059572509	0
1968	<18	<=4	147.467	45.5	42.8	20.9229862430471	19.6814	NA	Class 1-9	Private service	Summer	0	0.550980015019651	11	1	4	10	75	584.451823850762	31.5723985081683	0
1969	30-35	<=4	152.3	70.7	68.5	30.4803259627278	29.5319	2	SSC Passed	No paid work	Late Monsoon	0	0.739883085703141	14	1	1	0	55	523.143781548947	558.616116893116	0
1970	20-25	<=4	151.667	59.1	59.5	25.6925492090327	25.8664	1	Class 1-9	Own business	Summer	0	-0.165949927418786	2	0	1	10	68	436.77652840135	288.019387739364	1
1971	18-20	<=4	149.967	37.1	35.7	16.496219727473	15.8737	NA	Class 1-9	Own business	Early Monsoon	0	1.11885392997576	10	1	5	3	23	273.00568563006	158.92808644956	0
1972	20-25	<=4	152.767	45.2	46	19.367841831577	19.7106	1	Class 1-9	No paid work	Early Monsoon	0	-0.396392631154095	10	0	2	4	28	425.013683284742	90.5658815371976	0
1973	30-35	<=4	150.433	47.7	48.3	21.0780398591478	21.3432	NA	Class 1-9	Own business	Winter	0	-0.340988913518679	11	0	6	5	42	1004.90987054733	36.8772456769414	0
1974	30-35	<=4	155.567	64.6	66.6	26.6931253357014	27.5195	2	Class 1-9	No paid work	Spring	0	0.638460564014352	11	1	0	2	68	1658.41289089388	209.23029630171	0
1975	20-25	<=4	152.533	49.4	53	21.2323188175461	22.7796	1	Class 1-9	Own business	Early Monsoon	1	0.146126337304777	8	1	NA	NA	NA	NA	NA	0
1976	25-30	<=4	141.333	47.6	44.6	23.8296546813813	22.3278	2	No Schooling	No paid work	Spring	0	-0.167194915945398	9	0	2	9	51	1287.25669430906	73.7230041380461	0
1977	25-30	<=4	149.9	53	51.8	23.5869943983113	23.0529	1	Class 1-9	Own business	Summer	0	-0.749125628039442	12	1	8	3	40	465.595362439418	308.61929818312	0
1978	20-25	5-7	146.733	61.4	59.7	28.5174575762824	27.7279	1	11 years +	Own business	Winter	0	1.13530354182129	8	0	3	2	57	1062.38994087253	235.751640528359	0
1979	18-20	5-7	149.033	60	57	27.0137216198968	25.663	NA	Class 1-9	Laborer	Summer	0	1.2578668562334	15	0	4	1	48	70.4864121534114	301.662100581847	1
1980	20-25	<=4	146.733	45.8	46	21.2719797555983	21.3649	1	Class 1-9	No paid work	Summer	0	-0.40701182803246	7	0	3	6	54	743.246409279833	38.9383788388796	1
1981	20-25	<=4	146.067	48.1	48.9	22.5446158416209	22.9196	1	11 years +	No paid work	Spring	0	2.05801285004553	17	1	NA	NA	NA	NA	NA	0
1982	20-25	<=4	146.3	46	46.4	21.4916213045508	21.6785	1	Class 1-9	Own business	Spring	0	0.0318028159641101	9	1	4	4	42	594.40215887649	187.477001228784	0
1983	25-30	<=4	144.767	38.9	38.1	18.5614736018044	18.1797	1	No Schooling	Own business	Early Monsoon	1	-1.59956176649151	8	0	2	10	46	1116.75896810734	111.03137485571	0
1984	<18	>=8	155.6	50.3	49.7	20.7753715611184	20.5276	NA	Class 1-9	Own business	Late Monsoon	0	1.21897666254369	12	0	3	4	25	856.280887464209	70.447650605837	0
1985	25-30	<=4	149.1	45.8	43.8	20.6020383422826	19.7024	1	Class 1-9	Own business	Early Monsoon	0	-0.435383320443688	13	1	5	5	49	1242.08646638287	41.1280122353093	0
1986	20-25	>=8	154.833	51.2	50.5	21.3570386574914	21.065	0	Class 1-9	No paid work	Summer	1	0.391072235265168	10	1	6	0	47	374.755495278072	414.790574221438	0
1987	20-25	>=8	151.667	44.9	45.7	19.5193817171839	19.8672	NA	11 years +	No paid work	Spring	0	0.99871413371495	25	1	6	1	42	309.42509667479	60.569942363541	0
1988	25-30	<=4	148.267	54.6	53.1	24.8373693131825	24.155	2	Class 1-9	Own business	Early Monsoon	0	-0.243036462267415	9	0	5	3	46	1131.71193685275	90.8359138646914	0
1989	30-35	<=4	149.433	58.7	60.7	26.2871275822326	27.1828	2	Class 1-9	Own business	Late Monsoon	0	-0.578760745327569	12	0	11	5	90	293.752344707262	77.4281611781654	0
1990	20-25	>=8	155.067	43.4	40.5	18.048986779972	16.8429	NA	11 years +	No paid work	Summer	0	0.320421571554298	14	1	5	0	60	209.957132814859	420.978803311433	1
1991	30-35	<=4	152.667	37.9	37.3	16.2611315573692	16.0037	2	Class 1-9	No paid work	Late Monsoon	1	-1.22744406111596	10	0	NA	NA	NA	NA	NA	0
1992	18-20	5-7	143.933	51.5	52.7	24.8590462578849	25.4383	NA	Class 1-9	No paid work	Early Monsoon	0	-0.462463862907542	4	0	2	4	25	806.787185342727	287.961393886991	0
1993	20-25	<=4	152.467	49.6	48.9	21.3369267063184	21.0358	1	Class 1-9	Own business	Winter	0	1.02886474960024	8	1	2	5	50	1045.27330189756	41.7654903383321	0
1994	25-30	<=4	147.5	55.6	55.7	25.5558747486354	25.6018	1	Class 1-9	No paid work	Late Monsoon	1	-0.423081533571703	10	0	14	4	72	222.451610933881	79.0305800580098	0
1995	20-25	<=4	154.833	56	56.6	23.3592610316312	23.6095	1	Class 1-9	No paid work	Early Monsoon	1	-0.541085211030681	11	0	2	3	56	513.337683633452	144.711033665014	0
1996	<18	5-7	155.567	43.9	43.7	18.1397554525897	18.0571	NA	Class 1-9	No paid work	Winter	1	-0.373990344427547	12	1	5	3	71	392.980713170462	214.742914482389	0
1997	25-30	<=4	145.867	41.8	41.7	19.6455487635733	19.5985	2	Class 1-9	No paid work	Spring	0	-1.29921945246931	7	0	5	3	59	818.566731405938	137.905032588159	0
1998	20-25	<=4	143.033	52.4	50.6	25.6127828424334	24.733	1	Class 1-9	Own business	Spring	1	-0.423081533571703	6	1	NA	NA	NA	NA	NA	0
1999	20-25	<=4	157.167	53.8	51.9	21.780176306074	21.011	1	11 years +	No paid work	Early Monsoon	0	-0.716718111042609	7	0	2	3	32	132.658165331423	373.725199638075	0
[truncated: 3,058 more rows]
